# Supplementary material for: Identification and validation of biomarkers of Shenggu Zaizao Wan in the treatment of steroid-induced osteonecrosis of the femoral head by integrating network pharmacology and bulk transcriptomic
Source: Front Med (Lausanne). 2026 Feb 4;13:1732825. doi: 10.3389/fmed.2026.1732825 (PMC12913513; doi:10.3389/fmed.2026.1732825)
Supplement: Supplementary file 1 [file Table_1.xlsx]

## Sheet: pcr
Reaction of qPCR
Component	Volume
cDNA	3ul
2xUniversal Blue SYBR Green qPCR Master Mix	10ul
Forward primer (2µM)	0.4ul
Reverse primer (2µM)	0.4ul
dd H2O	Add to 20ul
Amplification conditions of PCR
	temperatures	times
Pre denaturation	95℃	2min
denaturation	95℃	10s
annealing	60℃	30s
extend	60℃	30s
Detailed information of primers
primers	sequences
IKBKB F	GTCTTTGCACATCATTCGTGGG
IKBKB R	GTGCCGAAGCTCCAGTAGTC
PRKCA F	AGAGGGACGTGAGAGAGCAT
PRKCA R	GAAACGTGCTCACCGAAGAC
internal reference-GAPDH F	ATGGGCAGCCGTTAGGAAAG
internal reference-GAPDH R	AGGAAAAGCATCACCCGGAG
