# Supplementary material for: Identification and validation of biomarkers of Shenggu Zaizao Wan in the treatment of steroid-induced osteonecrosis of the femoral head by integrating network pharmacology and bulk transcriptomic
Source: Front Med (Lausanne). 2026 Feb 4;13:1732825. doi: 10.3389/fmed.2026.1732825 (PMC12913513; doi:10.3389/fmed.2026.1732825)
Supplement: Supplementary file 2 [file Table_2.xlsx]

## Sheet: Target_1-9
	Target_name
1	Progesterone receptor
2	Nuclear receptor coactivator 2
3	Prostaglandin G/H synthase 1
4	Prostaglandin G/H synthase 2
5	Retinoic acid receptor RXR-alpha
6	Estrogen receptor
7	Beta-2 adrenergic receptor
8	Heat shock protein HSP 90
9	Phosphatidylinositol-4,5-bisphosphate 3-kinase catalytic subunit, gamma isoform
10	mRNA of PKA Catalytic Subunit C-alpha
11	Beta-lactamase
12	Amine oxidase [flavin-containing] B
13	Sodium-dependent serotonin transporter
14	cAMP-dependent protein kinase inhibitor alpha
15	Nitric oxide synthase, inducible
16	Androgen receptor
17	Peroxisome proliferator activated receptor gamma
18	Dipeptidyl peptidase IV
19	Mitogen-activated protein kinase 14
20	Glycogen synthase kinase-3 beta
21	Cell division protein kinase 2
22	Serine/threonine-protein kinase Chk1
23	Trypsin-1
24	Nuclear receptor coactivator 1
25	Calmodulin
26	Thrombin
27	Coagulation factor Xa
28	DNA topoisomerase II
29	Proto-oncogene serine/threonine-protein kinase Pim-1
30	Sodium channel protein type 5 subunit alpha
31	Coagulation factor VII
32	Vascular endothelial growth factor receptor 2
33	Cyclin-A2
34	Calcium-activated potassium channel subunit alpha 1
35	Gamma-aminobutyric-acid receptor alpha-2 subunit
36	Gamma-aminobutyric acid receptor subunit alpha-1
37	Ferrichrome-iron receptor
38	CGMP-inhibited 3',5'-cyclic phosphodiesterase A
39	Potassium voltage-gated channel subfamily H member 2
40	Glycogen phosphorylase, muscle form
41	Mineralocorticoid receptor
42	Muscarinic acetylcholine receptor M1
43	Nitric-oxide synthase, endothelial
44	Acetylcholinesterase
45	Sodium-dependent noradrenaline transporter
46	Muscarinic acetylcholine receptor M2
47	Alpha-1B adrenergic receptor
48	Transcription factor p65
49	Inhibitor of nuclear factor kappa-B kinase subunit beta
50	RAC-alpha serine/threonine-protein kinase
51	Apoptosis regulator Bcl-2
52	Apoptosis regulator BAX
53	Tumor necrosis factor
54	Transcription factor AP-1
55	Activator of 90 kDa heat shock protein ATPase homolog 1
56	Caspase-3
57	Mitogen-activated protein kinase 8
58	Xanthine dehydrogenase/oxidase
59	Interstitial collagenase
60	Signal transducer and activator of transcription 1-alpha/beta
61	Cell division control protein 2 homolog
62	Peroxisome proliferator-activated receptor gamma
63	Heme oxygenase 1
64	Cytochrome P450 3A4
65	Cytochrome P450 1A2
66	Cytochrome P450 1A1
67	Intercellular adhesion molecule 1
68	E-selectin
69	Vascular cell adhesion protein 1
70	Nuclear receptor subfamily 1 group I member 2
71	Cytochrome P450 1B1
72	Arachidonate 5-lipoxygenase
73	Hyaluronan synthase 2
74	Glutathione S-transferase P
75	Aryl hydrocarbon receptor
76	26S proteasome non-ATPase regulatory subunit 3
77	Solute carrier family 2, facilitated glucose transporter member 4
78	Nuclear receptor subfamily 1 group I member 3
79	Insulin receptor
80	Type I iodothyronine deiodinase
81	Serine/threonine-protein phosphatase 2B catalytic subunit alpha isoform
82	Peroxidase C1A
83	Glutathione S-transferase Mu 1
84	Glutathione S-transferase Mu 2
85	Aldo-keto reductase family 1 member C3
86	Antileukoproteinase
87	Muscarinic acetylcholine receptor M3
88	Muscarinic acetylcholine receptor M5
89	Estrogen receptor beta
90	Retinoic acid receptor RXR-beta
91	Ig gamma-1 chain C region
92	Dopamine D1 receptor
93	D(1B) dopamine receptor
94	Beta-1 adrenergic receptor
95	Alpha-2A adrenergic receptor
96	5-hydroxytryptamine 1A receptor
97	5-hydroxytryptamine receptor 3A
98	Muscarinic acetylcholine receptor M4
99	Delta-type opioid receptor
100	Histamine H1 receptor
101	5-hydroxytryptamine 2A receptor
102	Alpha-1A adrenergic receptor
103	Gamma-aminobutyric-acid receptor alpha-3 subunit
104	5-hydroxytryptamine 2C receptor
105	Alpha-2B adrenergic receptor
106	Sodium-dependent dopamine transporter
107	Alpha-1D adrenergic receptor
108	Neuronal acetylcholine receptor subunit alpha-2
109	D(2) dopamine receptor
110	Mu-type opioid receptor
111	5-hydroxytryptamine 1B receptor
112	Neuronal acetylcholine receptor protein, alpha-7 chain
113	Gamma-aminobutyric acid receptor subunit gamma-3
114	Gamma-aminobutyric acid receptor subunit epsilon
115	Epidermal growth factor receptor
116	Vascular endothelial growth factor A
117	G1/S-specific cyclin-D1
118	Bcl-2-like protein 1
119	Cyclin-dependent kinase inhibitor 1
120	Caspase-9
121	72 kDa type IV collagenase
122	Matrix metalloproteinase-9
123	Mitogen-activated protein kinase 1
124	Interleukin-10
125	Retinoblastoma-associated protein
126	Cell division protein kinase 4
127	Interleukin-6
128	Cellular tumor antigen p53
129	NF-kappa-B inhibitor alpha
130	DNA topoisomerase 1
131	E3 ubiquitin-protein ligase Mdm2
132	Amyloid beta A4 protein
133	Proliferating cell nuclear antigen
134	Receptor tyrosine-protein kinase erbB-2
135	Caspase-7
136	Induced myeloid leukemia cell differentiation protein Mcl-1
137	Baculoviral IAP repeat-containing protein 5
138	Interleukin-2
139	G2/mitotic-specific cyclin-B1
140	Tyrosinase
141	Interferon gamma
142	Interleukin-4
143	DNA topoisomerase 2-alpha
144	Baculoviral IAP repeat-containing protein 4
145	CD40 ligand
146	Prostaglandin E synthase
147	Kinetochore protein Nuf2
148	Adenylate cyclase type 2
149	Hepatocyte growth factor receptor
150	Glutamate receptor 2
151	Gamma-aminobutyric-acid receptor subunit alpha-6
152	Aldose reductase
153	Stromelysin-1
154	Proto-oncogene c-Fos
155	Eukaryotic translation initiation factor 6
156	Urokinase-type plasminogen activator
157	Pro-epidermal growth factor
158	Cyclin-dependent kinase inhibitor 2A, isoforms 1/2/3
159	ETS domain-containing protein Elk-1
160	NADPH--cytochrome P450 reductase
161	Ornithine decarboxylase
162	Caspase-8
163	RAF proto-oncogene serine/threonine-protein kinase
164	Superoxide dismutase [Cu-Zn]
165	Protein kinase C alpha type
166	Hypoxia-inducible factor 1-alpha
167	Protein CBFA2T1
168	Probable E3 ubiquitin-protein ligase HERC5
169	78 kDa glucose-regulated protein
170	Acetyl-CoA carboxylase 1
171	Caveolin-1
172	Myc proto-oncogene protein
173	Tissue factor
174	Gap junction alpha-1 protein
175	Interleukin-1 beta
176	C-C motif chemokine 2
177	Prostaglandin E2 receptor EP3 subtype
178	Interleukin-8
179	Protein kinase C beta type
180	Dual oxidase 2
181	Nitric oxide synthase, endothelial
182	Heat shock protein beta-1
183	Transforming growth factor beta-1
184	Estrogen sulfotransferase
185	Maltase-glucoamylase, intestinal
186	Tissue-type plasminogen activator
187	Thrombomodulin
188	Plasminogen activator inhibitor 1
189	Collagen alpha-1(I) chain
190	Phosphatidylinositol-3,4,5-trisphosphate 3-phosphatase and dual-specificity protein phosphatase PTEN
191	Interleukin-1 alpha
192	Myeloperoxidase
193	Neutrophil cytosol factor 1
194	ATP-binding cassette sub-family G member 2
195	Nuclear factor erythroid 2-related factor 2
196	NAD(P)H dehydrogenase [quinone] 1
197	Poly [ADP-ribose] polymerase 1
198	Collagen alpha-1(III) chain
199	DNA gyrase subunit B
200	C-X-C motif chemokine 11
201	C-X-C motif chemokine 2
202	DDB1- and CUL4-associated factor 5
203	Serine/threonine-protein kinase Chk2
204	Claudin-4
205	Peroxisome proliferator-activated receptor alpha
206	Peroxisome proliferator-activated receptor delta
207	Heat shock factor protein 1
208	C-reactive protein
209	C-X-C motif chemokine 10
210	Inhibitor of nuclear factor kappa-B kinase subunit alpha
211	Osteopontin
212	Runt-related transcription factor 2
213	Ras association domain-containing protein 1
214	Transcription factor E2F1
215	Transcription factor E2F2
216	Prostatic acid phosphatase
217	Cathepsin D
218	Insulin-like growth factor-binding protein 3
219	Insulin-like growth factor II
220	Interferon regulatory factor 1
221	Receptor tyrosine-protein kinase erbB-3
222	Serum paraoxonase/arylesterase 1
223	Procollagen C-endopeptidase enhancer 1
224	Puromycin-sensitive aminopeptidase
225	Hexokinase-2
226	Homeobox protein Nkx-3.1
227	Ras GTPase-activating protein 1
228	Glucocorticoid receptor
229	Carbonic anhydrase II
230	Alcohol dehydrogenase 1C
231	Leukotriene A-4 hydrolase
232	Amine oxidase [flavin-containing] A
233	Chymotrypsinogen B
234	Gamma-aminobutyric-acid receptor alpha-5 subunit
235	Cytochrome P450-cam
236	Microtubule-associated protein 2
237	Mitogen-activated protein kinase 3
238	Fatty acid synthase
239	Low-density lipoprotein receptor
240	Bcl2 antagonist of cell death
241	Catalase
242	Microsomal triglyceride transfer protein large subunit
243	Apolipoprotein B-100
244	Phospholipase B1, membrane-associated
245	3-hydroxy-3-methylglutaryl-coenzyme A reductase
246	Cytochrome P450 19A1
247	UDP-glucuronosyltransferase 1-1
248	Sterol regulatory element-binding protein 1
249	Glutathione reductase, mitochondrial
250	Multidrug resistance-associated protein 1
251	Adiponectin
252	Sterol O-acyltransferase 2
253	Aldo-keto reductase family 1 member C1
254	Aspartate aminotransferase, cytoplasmic
255	4-aminobutyrate aminotransferase, mitochondrial
256	Liver carboxylesterase 1
257	Sterol O-acyltransferase 1
258	Alcohol dehydrogenase 1B
259	Lysozyme
260	Nicotinate-nucleotide--dimethylbenzimidazole phosphoribosyltransferase
261	mRNA of Protein-tyrosine phosphatase, non-receptor type 1
262	Peroxisome proliferator activated receptor delta
263	Oxidized low-density lipoprotein receptor 1
264	Alpha-2C adrenergic receptor
265	NAD-dependent deacetylase sirtuin-1
266	ATP synthase subunit beta, mitochondrial
267	NADH-ubiquinone oxidoreductase chain 6
268	3 beta-hydroxysteroid dehydrogenase/Delta 5-->4-isomerase type 2
269	3 beta-hydroxysteroid dehydrogenase/Delta 5-->4-isomerase type 1
270	Metal-binding activator 1
271	Diacylglycerol O-acyltransferase 2
272	Signal transducer and activator of transcription 3
273	Endothelin-1
274	Endothelin-1 receptor
275	Nucleophosmin
276	Endothelin-converting enzyme 1
277	Poly [ADP-ribose] polymerase 4
278	Calcitonin receptor
279	Integrin beta-3
280	Caspase-1
281	Pituitary adenylate cyclase-activating polypeptide
282	Proteasome assembly chaperone 1
283	Dual specificity mitogen-activated protein kinase kinase 4
