# Supplementary material for: Identification and validation of biomarkers of Shenggu Zaizao Wan in the treatment of steroid-induced osteonecrosis of the femoral head by integrating network pharmacology and bulk transcriptomic
Source: Front Med (Lausanne). 2026 Feb 4;13:1732825. doi: 10.3389/fmed.2026.1732825 (PMC12913513; doi:10.3389/fmed.2026.1732825)
Supplement: Supplementary file 3 [file Table_3.xlsx]

## Sheet: Supplementary Table 4
gene_symbol
CHRM4
CAV1
CCNB1
CHRNA2
CHRM1
CHRM3
CHRM2
MTTP
CHRM5
ELK1
RASSF1
BCL2
COL3A1
hCG_37498
GSTM2
MDM2
CYP3A4
STAT1
NR1I3
HSPB1
TP53
RUNX1T1
ABAT
MGAM
CALM1
IKBKB
BIRC5
CHEK1
NFKBIA
DCAF5
VEGFA
NR3C1
RELA
OPRM1
RASA1
MAPK8
AHSA1
CALM2
TYR
HSF1
VCAM1
CCND1
RB1
F7
ERBB3
RUNX2
GSTM1
MCL1
CALCR
NPEPPS
ACHE
bcl-2
PARP1
GABRA1
GRIA2
CLEC2D
SELE
NCOA2
HTR3A
CTRB1
TP63
GABRG3
CYP1B1
PTGS1
CASP7
CASP8
IRF1
MYC
PPARG
DIO1
IL6
LDLR
AR
CASP9
IGFBP3
ESR1
TP73
RXRB
RAF1
ABCC1
NCOA1
HEL-S-72
CASP3
CRP
PCNA
POR
NFE2L2
CTSD
PRKCA
NUF2
CHEK2
PON1
NQO1
GSTP1
GABRE
ERBB2
ICAM1
ACACA
HIF1A
EIF6
AKR1C3
APOB
OLR1
PSMD3
PSMG1
RXRA
AHR
AKR1C1
EGF
ALOX5
MMP3
CASP1
PRSS1
SLC2A4
NPM1
GNAI3
MYLK
PTGER3
NLGN4X
ACE
FCER2
QSOX1
ENPP7
NFKB1
CYP2A6
