# Supplementary material for: Identification and validation of biomarkers of Shenggu Zaizao Wan in the treatment of steroid-induced osteonecrosis of the femoral head by integrating network pharmacology and bulk transcriptomic
Source: Front Med (Lausanne). 2026 Feb 4;13:1732825. doi: 10.3389/fmed.2026.1732825 (PMC12913513; doi:10.3389/fmed.2026.1732825)
Supplement: Supplementary file 4 [file Table_4.xlsx]

## Sheet: Disease_targets_all
gene_symbol
TNF
TP53
COL2A1
CYP11B1
CYP17A1
TNFRSF1A
IL6
PIK3CA
NPHS2
TRPV4
IL1B
EGFR
HSD3B2
TNFRSF1B
ESR1
TNFSF11
FGFR3
CYP21A2
IL10
AR
CDKN2A
TGFB1
TNFSF10
SRD5A1
TNFRSF11B
IFNG
CTNNB1
PTEN
STS
HSD3B1
IGF1
CYP19A1
AKT1
PTGS2
CXCL8
FAS
CREBBP
SMAD4
CYP11B2
FASLG
FGFR2
H19
SHBG
CYP11A1
MAPK1
CASP8
WT1
KRAS
ERBB2
IL1A
BRAF
CRP
STAR
FGFR1
NR3C1
EP300
TNFRSF10A
PGR
HSD3B7
INS
MMP9
VDR
NOTCH1
TNFRSF11A
NPHS1
COL1A1
CASP3
TERT
HRAS
CYP3A4
POR
LEP
VEGFA
ALB
NFKB1
NSDHL
SRA1
CCL2
BCL2
EGF
MIR21
ATM
HLA-DRB1
IL4
IL2
SOX9
NFE2L2
NR5A1
SMAD3
MAP2K1
BRCA2
TNFAIP3
TRAF2
TLR4
CCND1
RB1
BGLAP
TGFBR2
BRCA1
APOE
FN1
STAT3
BMP2
CD40
ACE
B2M
MMP1
IGF1R
CD40LG
RIPK1
FBN1
PPARG
MTOR
SERPINE1
SRC
FLNA
POMC
HLA-B
JUN
MEFV
COL1A2
GNAS
NCOA1
SMARCAL1
IL18
MAPK8
NRAS
STAT1
CSF2
TNFSF12
CYP1A1
ADIPOQ
MMP13
SLC2A1
IL1RN
NF1
NOS2
MMP3
SDHD
ELN
IL2RA
CYP1B1
NR1I2
LOX
PRL
CFTR
GNRH1
ABCB1
MMP2
REN
PTGS1
LMNA
HSP90AA1
MEG3
MIR210
NR1H2
CBS
TNFSF15
ESR2
SMAD2
TGFB2
IGF2
BAX
FGF8
BMP6
IFNA1
SDHB
BDNF
ADAR
MTHFR
MIR155
RUNX2
CYP2C9
TRADD
DHCR7
CDKN1A
PTPN11
CYP27A1
IGFBP3
EDN1
MET
COMP
BDNF-AS
CYCS
XIAP
CERNA3
SPP1
CYP27B1
TGFBR1
GBA1
CTLA4
FBXW7
HIF1A
BMP4
MYC
NFKBIA
STK11
FGF2
MIR146B
IL1R1
IL13
PPARA
HMGB1
CSF3
MIR214
LINC01672
MIR195
MAPK14
PRKAR1A
COL4A3
NOS3
PARP1
FLNB
ATRX
GNPTAB
GATA4
PIK3CG
MAP2K2
CHUK
ACAN
RNU4ATAC
TNXB
F5
TNFRSF6B
INSR
HGF
KIT
EZH2
CYP1A2
LBR
HLA-DQB1
GH1
FOS
GFAP
LPL
TIMP1
CSF1
CTSD
APOL1
COMT
SLC26A2
CDH1
TGFA
HSD11B1
CD44
TGFB3
SOX2
CXCR4
HSD11B2
TNFRSF25
GSTM1
CDK4
PCNA
HBB
SRCAP
ACTB
TWIST1
TMX2-CTNND1
ERCC2
RELA
NTRK1
RAF1
WWOX
F2
CDK6
MIR122
MDM2
IKBKB
GSTP1
RET
HSPG2
IDH2
CDKN1C
MYH11
ERCC4
NR0B1
ITGA3
TRAF6
ALPL
CD36
HNF4A
NUP85
ANOS1
CCL5
APOB
ANXA5
CD274
TNFRSF8
LRP5
EPO
SMARCA4
PTCH1
GLI3
PTH1R
MALAT1
CGA
RAD51
IDH1
IL2RB
MAPK3
APOA1
SMO
WNT5A
F3
COL3A1
GAS5
MECP2
NGFR
CHEK2
VIM
GJA1
MIR146A
HSD17B4
CHD7
RAD21
NCOA2
PLA2G6
CFLAR
SLC17A5
EXT1
CRH
GUSB
MIR125A
JAK2
SOD1
KITLG
CANT1
NCOA3
RNF217-AS1
MLH1
PTHLH
RXRA
TSC2
NEK9
IL15
SMPD1
BIRC5
ELANE
HMGCR
CASP1
SHOX
DKC1
LMX1B
FANCC
PDCD1
MIR148A
DKK1
CTSK
SHH
SUMF1
TFAP2A
IKBKG
DES
MPO
NBN
IL5
ATR
MIR98
WNT7A
NSD1
PTH
SDHC
CALCA
NAGLU
TUBB3
ESRRB
PLAU
NGF
CD4
ERBB4
COX5A
MIR373
SOD2-OT1
PPP2R1A
IRS1
AKR1C2
TRAF1
MYH7
RYR1
SMAD5-AS1
FANCA
GSTT1
IFNB1
GDF5
NIPBL
IL1RAPL2
DMD
SP1
HSD17B1
SOD2
IL3
BGN
EIF2AK3
FDXR
CBL
LINC02605
ACP5
PEX5
CYP24A1
MSH6
PLOD1
FBN2
TREX1
TGIF1
MVK
PDGFRB
CSF1R
THBD
VHL
CD2AP
WRAP53
PVT1
FKRP
PTPRC
ACTA1
HOTAIR
EBP
CCL11
PSAP
AIFM1
RETN
PIK3CB
MUC1
IL12B
MAP3K7
CAT
KISS1R
RPS6KA3
TF
HMOX1
SMARCA2
TH
ARID1A
GAPDH
SERPINA1
PRKN
MMP14
FIG4
SETD2
PON1
PPARGC1A
ABCD1
PROP1
CXCL12
TIMP3
TERC
LDLR
XRCC1
SOST
DHFR
IL6R
CDKN2B-AS1
KMT2D
SMARCB1
GNRHR
MIR140
MYCN
CHAT
LHCGR
TTR
ALDH2
CGB5
SQSTM1
CYP7B1
NOD2
E2F1
ARSB
KCNJ5
CCL3
CDKN1B
MAPT
LIFR
MSH2
KISS1
NPC1
ARID1B
DHCR24
PIK3R1
GLB1
XIST
ENG
GALC
ASAH1
VWF
NR2F2
FKTN
CXCL10
CAV1
APC
SULT2A1
SMC1A
GPC3
ESRRA
PTPN22
MSX2
IL11
SMC3
RAB3GAP2
SST
KDR
HDAC9
GHR
SCARB2
MIR17
TCTN3
EIF4E
ITGAM
LIG4
DYNC2H1
FGF3
STAT5B
EMSLR
PTK2
PALB2
DNM1L
LRP2
MIR30B
MC2R
MED12
GLA
SOX3
G6PD
SNCA
SPTAN1
MB
GATA1
COL4A5
PRKDC
ARX
TIMP2
GATA3
NLRP3
RMRP
ADA
SOS1
GHRL
IFIH1
MIR181A1
CYLD
ERCC5
GALNS
SPARC
SYP
POU1F1
LAMA5
ARSA
MIR127
MIR222
POLR1C
CP
DNAH8
TRPS1
UBR1
TG
FSHR
HLA-DQA1
NOP10
DICER1
CCL4
IDS
NEAT1
AGRN
MIRLET7C
IRF1
NTRK2
KIF22
FKBP5
KMT2A
SIRT1
SIL1
FGF9
JAG1
PAX6
MIR30A
MIR34C
CYP2R1
NR1H4
DOK7
SP7
FLNC
CDK2
FGFR4
ERCC8
ADA2
HSD17B2
HLA-A
FDX1
FMR1
CD8A
NPM1
GSK3B
MCOLN1
NOTCH3
MEF2C
ALPP
SATB2
XPC
PECAM1
VEGFC
ETFA
SERPINH1
HMGA2
TUG1
TAT
PROKR2
AFP
MAPK10
PDHA1
CTCF
EDNRA
HP
NR4A2
PRKCA
FANCM
POLR1A
MIR483
TBX15
TPO
S100B
CDKN2B
SRY
PGR-AS1
POMGNT2
THPO
ABL1
WDR62
SKI
APOH
PUS1
NEK1
COL4A4
NPC2
TAC1
LHX4
GRIN2B
XPA
ASXL1
PMM2
PNKP
FARS2
ERCC3
CCN2
MTR
MITF
LAMP2
TCF4
CCR7
HPRT1
GRN
DNMT3A
CDK1
ERBB3
GNPAT
MUSK
LTF
PDGFB
HFE
AHR
LHX3
LCN2
MKS1
NPY
NOTCH2
SNAP25
COL9A1
MIR7-3HG
GDF15
WNT1
BMP7
GJB2
FUS
ADNP
NR1I3
KRT19
PIK3C2A
PHGDH
SLC6A4
DYSF
PCSK9
TCIRG1
ATP1A3
ANGPT1
IL23R
KCNQ1OT1
PMS2
HSP90AB1
HOTTIP
DVL3
STAT4
MIR145
PPARD
TRPV1
NPR2
NEU1
EXTL3
CYP46A1
TWNK
ETS1
WRN
MAP3K1
GNAQ
NOS1
ELP1
DDX3X
SPINK1
TRAPPC11
PAFAH1B1
IL33
CCR5
PEX1
NPPB
HESX1
THRA
CD79A
KAT6B
SERPINC1
TPM3
LEPR
ITGB2
BCOR
PEX2
FKBP10
CST3
TACR3
IRF3
MIR199A1
POSTN
IL7
PLAT
LIF
ZMPSTE24
MIR27A
KDM6A
UCA1
PEX16
FAT4
RPS19
NOG
NFATC1
IL6ST
FOXP1
ALDH18A1
ROR2
IGFBP2
EWSR1
VRK1
NSUN2
BMPR1A
FOXL2
RPS26
TSHR
HPGD
HADHB
SUCLG1
BRD4
CYBB
HSPA5
BUB1B
APOA5
CA2
ORC1
GGT1
RAD50
PDE4A
CASP2
GDNF
KL
CYP7A1
LEPQTL1
TRIP11
VCP
RPS27A
ACVR1
MIR25
PITX2
ITGB1
H3-3A
TMEM70
ADRB2
SMN1
ADAMTS4
CASR
MYD88
PHF6
RAPSN
MGMT
NHP2
RPL5
RNASEH2B
MEN1
HNF1A-AS1
IRAK1
SCN4A
SREBF1
IGFBP1
NR4A3
PEX11B
EIF2AK2
BTK
EVC
CHRNB1
NAA10
IFNGR1
XRCC2
LINC-ROR
CHD8
CD68
IBSP
CACNA1H
FGF23
BAP1
SEPSECS
RARS2
PEX12
GATA2
SALL1
GHRHR
FGF7
AVP
PRKACA
LZTR1
MIR139
CHRND
PUF60
NKX2-1
DDB2
SERPINF1
PTPN6
LTBP2
NT5E
ENPP1
YY1
CCR1
HDAC4
SUFU
PIK3CD
PEX6
SETBP1
CTSB
ALK
CHEK1
GC
AKT2
MYOC
NSD2
MAP3K14
MIR9-1
GPC5
MIR125B1
CEBPA
MRE11
HNRNPK
CHD4
LIMK1
WNT10B
KCNMA1
ITGB3
CHGA
CD34
HCCS
PTDSS1
ABCC1
MCM4
MAT2A
ENO2
PEPD
INPPL1
DCN
BUB1
TKT
FLT1
OPRM1
MAFB
OTC
PEX13
MMP8
IL12A
APEX1
TBXAS1
H3-3B
COL18A1
TUBA8
RPL11
CCNA2
POU5F1
LIPE
SMARCE1
CENPE
PEX10
ANKRD11
SOS2
C3
ABCC9
SLC6A3
BAZ1B
HEXA
EIF2B2
ODC1
MYOD1
ADAMTS13
MGP
MIR181D
GRIP1
CHRNA1
RRM2B
SAA1
PRSS1
RUNX1
CSGALNACT1
CHRNE
PLEC
UBE3B
AMH
HULC
WNT4
TP73
NPHP1
SNORD15A
CIITA
RAB3GAP1
PMP22
RPGRIP1L
BIN1
SLPI
FGF10
TAC3
DPM2
MBL2
DNMT1
GRIA3
CHRNG
SREBF2
GNS
RASA1
CPLANE1
TARDBP
NR1H3
SOX5
SEMA3A
LRP1
MIR92A1
USP9X
PLA2G2A
DLX5
PEX26
RPS24
PDE4D
SAMD9
KCNJ2
PNPLA6
PC
FOXO1
YWHAE
PARK7
MIR133A1
PPIB
EZR
KLF4
HBA1
PEX19
USP7
RPL26
CCAT1
GK
CLU
APTX
ITGA6
CYB5R3
NODAL
CAMK2A
ABCC8
SNRPN
MBP
RPL35A
VCL
FREM2
GTF2I
PROK2
GCK
GLI1
MYOG
CUL3
IGFALS
PRKCZ
TOR1A
B3GLCT
CYBA
MPL
KCNJ11
LONP1
MMP7
PWAR1
SLC25A1
S100A9
FLT4
AHSG
PTK2B
FGF17
RFC2
NPPC
ACVRL1
CRHR1
KCNQ1
IGFBP5
PAX1
NSMF
SOCS1
FOSL1
TRA-TGC7-1
STAT5A
JMJD1C
G6PC1
FTO
TACR1
PYCR1
HSD17B13
PEX3
RPS27
EPHX1
CTNS
SUMO1
MIR23B
NCAM1
ATP7B
ERG
RIPK4
MMP10
EYA1
CCNB1
AGPS
RPS7
CEBPB
MIR486-1
GHSR
ABCB7
SLC34A1
DDIT3
HNF1A
PRPF8
SOX6
MIR144
XRCC3
COG2
TLX1NB
DST
CRAT
FGF1
CTBP1
TRIP4
PEX14
CALR
NR2C1
SPHK1
FRAS1
TCOF1
MIR15B
MCM7
AXIN2
CTSA
UBA1
RPL15
NME1
CKAP2L
SMARCA5
PI4KA
ATF2
RPS10
PCYT1A
LIPA
RPS20
SETX
LIPC
SKIC3
ATF4
PDHX
PINK1
SNORD118
MAGEL2
BARD1
RXRB
CASC2
TXN
MIR100
SLC25A13
AIRE
TMEM165
AMBP
GNA11
NRP1
PSMC3
BCR
ACTC1
GHRH
ALMS1
CAMP
POLE
ATL1
SMN2
GDF6
HPSE
SOX4
MUTYH
OGG1
IRS2
P4HB
PSMB8
SERPINA3
CLN3
IGFBP4
XRCC5
FLII
MIR499A
PDYN
FDPS
MIR379
ASS1
FGD1
LTBP1
PLK1
HIRA
ACP1
LYN
MIR106B
GNPTG
GTF2IRD1
F9
POLD1
TXNRD2
ABCC6
NDN
PSAT1
RREB1
KDM1A
EGR2
CRIPTO
LTBP4
SLC37A4
TRC-GCA24-1
ACOX1
SPG11
CLIP2
OSM
CLN6
ADAMTS5
FHIT
CILK1
TOE1
IGF2R
WNT3A
HNRNPA1
SMAD7
TSR2
ORC4
TREM2
RHO
ADCY5
GP1BB
PMS1
DUSP6
COL7A1
DDR2
CHI3L1
PAX8
UMOD
IL21
HSPA9
GAST
XRCC6
ATP2B3
PNPT1
PAX7
SLC12A2
ERAP1
TOP1
CCR6
PPP2R5D
FGF5
FGF4
CNR1
HNRNPH2
SLC26A4
MYBPC3
PLK4
NTF3
TBL2
DLK1
IFT43
RPS28
ANO1
ZFPM2
IL9
MT-TL1
PGF
MUC5AC
TRIM8
VCAN
TRIP13
GMNN
GSR
DUOX2
AURKA
RPS17
DHH
RPL18
GCG
PCCB
DHODH
S100A8
THOC2
FST
GREM1
CDX2
SLCO2A1
ARMC5
RAG1
PF4
MIR532
RPL35
CCNA1
PDGFRA
FGF18
TIA1
TP53BP1
ACVR2A
UGCG
PITX1
CGB3
HSPB2
F8
UBE2I
HYAL1
AP3B1
CSF3R
SEC24C
HDAC3
HRH2
PTGER4
CR2
BMPR2
TCF12
CD55
MBTPS1
CXADR
EIF4G1
HOXD13
CCNE1
CDH11
BMP15
PGK1
ARCN1
ATP6V1A
TPI1
POLR1D
RBM8A
MIR224
CSN1S1
FOXO3
DLL1
MIR339
CCND3
HDAC6
TMEM106B
MIR203A
GABBR1
LMBR1
TNC
MIRLET7A1
LARS2
PDPN
TOP2A
SGMS2
MYO9A
MIAT
TRPV6
HNRNPA2B1
FAH
PPM1D
ADAMTSL1
BRF1
BSND
SKIC2
CXCL2
SNORD44
NEDD4L
KRT16
FBLN1
SLC29A3
FOXF1
LAMP1
SPEN
CHIT1
MIR93
FBXO7
GDF2
MC1R
DEFB4A
WASHC5
CCR3
NKX2-5
CGAS
H2AX
SNHG1
ANK1
SFPQ
GAS1
CLCN5
PML
ADAMTS1
CX3CR1
MIR206
PENK
SFRP4
KCNJ1
GBA2
BBS7
SFTA3
MANF
A2M
PRG4
ABCD4
FKBP6
MAP1B
COX8A
KMT2C
THY1
CLCNKB
FABP3
KAT5
GP1BA
ZBTB20
PAPPA
H3C12
CCDC47
SHROOM4
MYF6
PTGER2
RACK1
KRT7
MKKS
MEG8
CTSL
NKX3-2
AXIN1
SI
NCF1
RFWD3
TFPI
CYP26C1
MIR20B
STAT2
ABCG8
ILK
CDK20
KCNJ8
TET3
MIR451A
ANXA2
ZBTB16
SPTLC1
MIR17HG
JUNB
BUD23
SLC18A3
PXDN
HOXA10
WNK1
PPARGC1B
NES
EPHA3
SEC23B
ABCG5
MIR582
ATF3
SCN5A
RAD51B
TIMP4
PRKRA
CALCR
ATAD3A
TRH
PAEP
CHD1
FGF20
HLA-DRB5
LPIN2
ERN1
FEN1
HMGA1
TGM2
S100A1
FGA
PRLR
CNTF
DGKQ
ITGA2
PCCA
ADH5
LOC126862264
OCA2
SLC10A7
AICDA
ITGA2B
PRKACB
MSTN
NFKBIB
PTGER1
NTS
SH3TC2
PRMT1
MIR585
CLCNKA
MECOM
RAB4B-EGLN2
IL1R2
APAF1
NLRP1
CXCL13
SFRP1
DANCR
BBS10
NRCAM
KCNH2
MRAP
H3-4
SMARCC1
FOSL2
MIR31HG
CEP85L
CNR2
HELLS
RETREG1
AIP
SLC39A4
RNPC3
SERPINB4
ALOX12
VKORC1
FRG1
TRE-TTC3-1
RPA1
RPL36A-HNRNPH2
GPI
SMAD1
GGPS1
RAD52
VEGFB
KLF1
MIR320A
MYH6
SLC19A1
CCL7
ETS2
PCAT1
IARS2
CRABP2
TET2
SLC26A3
LINC-PINT
PIAS1
H3C13
MIR182
NFATC2
PAX5
ATF6
CTSS
ETV6
NTRK3
ACP3
STX1A
P2RX7
FGF16
MIR216A
POLR2A
MEF2A
FUT8
SLC12A1
H3-7
TTK
PTGER3
WEE1
DDB1
ATXN2
RPL31
HNRNPH1
CDH15
VTRNA1-1
SSBP1
MIR26A1
RECQL
PTGDR
PDE8B
CD247
WNT9B
ALCAM
DCLRE1C
FIBP
TCN2
XBP1
MIR708
DNAJB6
FGB
ITGA1
HTR3A
TK1
MIR155HG
IL24
ADIPOR1
SLC4A1
PAPSS2
MATN1
BANCR
VAMP7
DHX9
ANXA11
USP2
GARS1
RNF2
CCL18
SLC26A1
PDE11A
MIR3200
CHRM3
KPNB1
DNM3
RNF4
ALAS2
ARRB2
MDC1
SRSF2
EXO1
AGXT
SULF1
CDC25A
HNRNPR
LSM2
SPTA1
MIR4306
PKLR
LINC01554
BANF1
BMP3
ACVR2B
UBE2N
EIF2S1
DKK3
SLC12A3
UBAP2L
SMOC1
CDC25C
IFNAR1
DDX5
ISG15
KCNK3
DDX41
ADAM9
P2RX3
RPL27
MIR381
TFEB
MIR1246
PRKCQ
CHD6
PRKAG2
BCAR4
PER1
SCD
FOSB
AURKB
EFNB2
ALOX15
RPS15A
OPRK1
RPS11
PDCD4
CUL1
ARSK
MIR1207
IRAK3
FRS2
MIR135B
RNF31
TMPRSS6
SH3BP2
ST3GAL4
TRPM3
ABCD3
VPS37D
MYO16
SOX2-OT
MUS81
UBE3C
PER2
IPW
RPLP0
DDHD2
GALT
ETV4
PFN1
MIR516B1
BABAM2
CGB7
ALDOB
HNF1B
CLCN3
IGFBP6
ADAMTS9
MIR340
RNY3
RNF8
KCNA3
OPN1LW
MAN2C1
CARMN
MYF5
APOA4
ERLIN2
LOC110806262
ID2
RPS6KA5
EHHADH
RPA3
ID1
HBG2
PSMA7
CANX
DELEC1
TGFBI
GNAI1
TBXT
NEDD8
IL34
CES1
SRSF1
DVL2
GABRA3
DDHD1
POU4F1
SMURF1
CDKN2C
FGD5-AS1
SEMA4D
HOXD10
NEK2
MIR645
MIR4441
MIR5572
HAAO
DNAJC30
RPL3
CASZ1
NPR3
EIF6
DNTT
KDM3B
RPS14
EIF4H
POLR1B
RPL8
GTF2IRD2
AMTN
HOXA11
M6PR
FGF22
CCNG1
BDKRB1
RPL9
CCN1
H2BC21
SERPINF2
LAMP3
SH2B3
BMP5
TENM3
PER3
FBH1
HLA-DQA2
GADD45A
PDLIM5
RPL10A
RNU12-2P
IDE
MRPS25
RPL22
LEF1
ORM1
CNTLN
TAF15
MIR301B
RNU6-1
PHYH
CAST
TGFBR3
SLC7A11
ADAMTS15
EPIC1
PDE3A
DDX6
PABPC1
MIR196A2
HES1
SRP72
EDN2
TERF2
METTL27
TMEM270
KRT6B
RPL13
IRX2-DT
POLR3F
LINC00473
RBL2
SNRPE
DSC3
UPF1
PSMA3
PRIMPOL
LINC01191
PARP2
ATP6V1B1
DIO2
GORASP1
RPL38
RAC3
PRPF6
ARRB1
SNRNP200
METTL14
TRB
ADAM12
ITLN1
SEC24B
SLX1A
ERI1
MIR933
PDE4B
EIF4A1
TJP2
MCM3
TCF7
GANAB
CD99
ANXA6
HLA-DMA
NFAT5
RARRES2
KLF10
MACROH2A1
LGR4
MIR124-1HG
USP1
P4HA1
CCN4
G3BP1
MTX1
PRDM1
MIR452
CRHR2
CA1
POLE2
WDHD1
ATP6V0A4
TRAM1
SERPINB9
SCG2
RAB10
ARSG
SNU13
TOB1
PTGDR2
MIR647
BMP10
NAALAD2
MIR4293
UTP4
PLCB3
LINC01370
DMBT1
HOXD11
ADIPOR2
TAOK1
FGF21
UFL1
HLA-DMB
ACKR3
HEMGN
HDAC5
FERMT3
CTDP1
PRPF4
CDC20
ATP2B4
PAG1
ETV1
PRPF31
MEF2D
PTK6
WDR5
MAP1LC3B
MAK
GNL3
SIK3
PLS3
SLC34A2
MIR486-2
PAWR
ETV7
CUL4A
S1PR1
MIR596
NKX3-1
ZBTB40
CDKAL1
TOP2B
ADCY1
POLD2
CFTR-AS1
RAB6A
MCM6
HOXD3
PRKAR2B
RUNX1-IT1
TIMELESS
SMAD5
SEC13
SLC5A2
AGRP
ZYX
MIR516B2
FUCA2
XAB2
MIR4487
MIR3137
CA10
ATG14
CBLN1
NRF1
HOXD9
POF1B
GOLGB1
AP2S1
SEC24A
H3C6
MCHR1
MIR217
ACSL1
CSF2RB
MIR376B
GADD45B
PPP3R1
UBE2M
CREB5
ADRA2A
PAX4
DBP
TRPV5
SEC16A
THBS3
TGOLN2
NTAN1
DIS3
SCG5
TAOK3
ALPG
MPP7
WDR82
CCNB2
NRIP2
EGR3
SLC16A7
LINC01152
HOXA5
HBS1L
MIR22HG
ESYT2
JMY
RBL1
TCL6
EIF3B
RNASE2
USP53
RNF20
NAV2-AS1
ATAD5
WAPL
POLR2C
H1-3
ROCR
TDRKH
RNPS1
AQP9
RMST
SMC2
SLFN11
GATAD2A
FAU
FAM215A
ATL3
ABCF2
MIR942
ERGIC2
TPD52
MIR449C
KDM5A
ZNF667
MIR887
MIR519E
MIR513B
MIR601
MIR4298
MIR4425
MIR5006
MIR4421
MIR4530
MIR3976
