# Supplementary material for: Identification and validation of biomarkers of Shenggu Zaizao Wan in the treatment of steroid-induced osteonecrosis of the femoral head by integrating network pharmacology and bulk transcriptomic
Source: Front Med (Lausanne). 2026 Feb 4;13:1732825. doi: 10.3389/fmed.2026.1732825 (PMC12913513; doi:10.3389/fmed.2026.1732825)
Supplement: Supplementary file 5 [file Table_5.xlsx]

## Sheet: Supplementary Table 5
ONTOLOGY	ID	Description	BgRatio	pvalue	p.adjust	qvalue	geneID	Count	richFactor
BP	GO:0071356	cellular response to tumor necrosis factor	234/18903	1.48071432510567e-09	1.02264941448369e-06	4.40027498125309e-07	NFE2L2/STAT1/CYP1B1/NFKBIA/IKBKB/CASP1	6	0.0256410256410256
BP	GO:0034612	response to tumor necrosis factor	254/18903	2.42333984474808e-09	1.02264941448369e-06	4.40027498125309e-07	NFE2L2/STAT1/CYP1B1/NFKBIA/IKBKB/CASP1	6	0.0236220472440945
BP	GO:0002831	regulation of response to biotic stimulus	361/18903	1.98371058692487e-08	5.58083911788196e-06	2.40133386838273e-06	NFE2L2/STAT1/IKBKB/IRF1/PRKCA/AHR	6	0.0166204986149584
BP	GO:0009612	response to mechanical stimulus	211/18903	7.22993175798703e-08	1.52551560093526e-05	6.56401699080401e-06	STAT1/NFKBIA/RAF1/CASP1/IRF1	5	0.023696682464455
BP	GO:0033209	tumor necrosis factor-mediated signaling pathway	109/18903	3.34604930192995e-07	5.64813122165775e-05	2.43028844034912e-05	STAT1/NFKBIA/IKBKB/CASP1	4	0.036697247706422
BP	GO:0019221	cytokine-mediated signaling pathway	496/18903	4.94186757882721e-06	0.000695156039421694	0.000299113037665857	STAT1/NFKBIA/IKBKB/CASP1/IRF1	5	0.0100806451612903
BP	GO:0007249	I-kappaB kinase/NF-kappaB signaling	288/18903	1.60065347129073e-05	0.00176734253909702	0.000760455445233813	STAT1/NFKBIA/IKBKB/CASP1	4	0.0138888888888889
BP	GO:0051591	response to cAMP	90/18903	1.67520619819623e-05	0.00176734253909702	0.000760455445233813	STAT1/CYP1B1/AHR	3	0.0333333333333333
BP	GO:1901655	cellular response to ketone	105/18903	2.66036028295303e-05	0.00249482675423595	0.00107347871066526	NR3C1/CYP1B1/AHR	3	0.0285714285714286
BP	GO:0045765	regulation of angiogenesis	349/18903	3.40167509573241e-05	0.00265320598111962	0.00114162641991303	NFE2L2/STAT1/CYP1B1/PRKCA	4	0.0114613180515759
BP	GO:1901342	regulation of vasculature development	355/18903	3.63622542505715e-05	0.00265320598111962	0.00114162641991303	NFE2L2/STAT1/CYP1B1/PRKCA	4	0.0112676056338028
BP	GO:0071346	cellular response to interferon-gamma	118/18903	3.77233077884306e-05	0.00265320598111962	0.00114162641991303	STAT1/CASP1/IRF1	3	0.0254237288135593
BP	GO:0009404	toxin metabolic process	17/18903	4.16701259546379e-05	0.00270535279274726	0.00116406424731579	NFE2L2/CYP1B1	2	0.117647058823529
BP	GO:0046683	response to organophosphorus	128/18903	4.8093429657682e-05	0.00276905861255019	0.00119147570632304	STAT1/CYP1B1/AHR	3	0.0234375
BP	GO:0042542	response to hydrogen peroxide	130/18903	5.03695454405609e-05	0.00276905861255019	0.00119147570632304	NFE2L2/STAT1/CYP1B1	3	0.0230769230769231
BP	GO:0035270	endocrine system development	135/18903	5.63668639048333e-05	0.00276905861255019	0.00119147570632304	NR3C1/CYP1B1/RAF1	3	0.0222222222222222
BP	GO:0034341	response to interferon-gamma	140/18903	6.28151180894919e-05	0.00276905861255019	0.00119147570632304	STAT1/CASP1/IRF1	3	0.0214285714285714
BP	GO:0009615	response to virus	409/18903	6.31789126491775e-05	0.00276905861255019	0.00119147570632304	STAT1/IKBKB/CASP1/IRF1	4	0.0097799511002445
BP	GO:0014074	response to purine-containing compound	142/18903	6.55241156569353e-05	0.00276905861255019	0.00119147570632304	STAT1/CYP1B1/AHR	3	0.0211267605633803
BP	GO:1903706	regulation of hemopoiesis	413/18903	6.5617502667066e-05	0.00276905861255019	0.00119147570632304	STAT1/NFKBIA/IRF1/PRKCA	4	0.00968523002421308
BP	GO:0009410	response to xenobiotic stimulus	432/18903	7.81547863548196e-05	0.00314107808016513	0.00135154893696305	NFE2L2/STAT1/CYP1B1/AHR	4	0.00925925925925926
BP	GO:0035458	cellular response to interferon-beta	24/18903	8.43781088083702e-05	0.00323705108337566	0.00139284437985109	STAT1/IRF1	2	0.0833333333333333
BP	GO:0035994	response to muscle stretch	26/18903	9.9295209153897e-05	0.00348003220910061	0.00149739475198268	NFKBIA/RAF1	2	0.0769230769230769
BP	GO:0060333	interferon-gamma-mediated signaling pathway	26/18903	9.9295209153897e-05	0.00348003220910061	0.00149739475198268	STAT1/IRF1	2	0.0769230769230769
BP	GO:0032103	positive regulation of response to external stimulus	464/18903	0.000103117879543758	0.00348003220910061	0.00149739475198268	NFKBIA/IKBKB/CASP1/PRKCA	4	0.00862068965517241
BP	GO:0030325	adrenal gland development	27/18903	0.000107204783692673	0.00348003220910061	0.00149739475198268	NR3C1/CYP1B1	2	0.0740740740740741
BP	GO:0001819	positive regulation of cytokine production	486/18903	0.00012336406533315	0.0037986739426883	0.00163450051163316	STAT1/CYP1B1/CASP1/IRF1	4	0.00823045267489712
BP	GO:0043534	blood vessel endothelial cell migration	177/18903	0.000126022358288238	0.0037986739426883	0.00163450051163316	NFE2L2/CYP1B1/PRKCA	3	0.0169491525423729
BP	GO:0071466	cellular response to xenobiotic stimulus	183/18903	0.000139089470234984	0.0038683681983363	0.00166448868598905	NFE2L2/CYP1B1/AHR	3	0.0163934426229508
BP	GO:0002221	pattern recognition receptor signaling pathway	187/18903	0.000148274275133248	0.0038683681983363	0.00166448868598905	NFKBIA/CASP1/IRF1	3	0.0160427807486631
BP	GO:0045766	positive regulation of angiogenesis	187/18903	0.000148274275133248	0.0038683681983363	0.00166448868598905	NFE2L2/CYP1B1/PRKCA	3	0.0160427807486631
BP	GO:1904018	positive regulation of vasculature development	187/18903	0.000148274275133248	0.0038683681983363	0.00166448868598905	NFE2L2/CYP1B1/PRKCA	3	0.0160427807486631
BP	GO:0035456	response to interferon-beta	32/18903	0.000151251363205092	0.0038683681983363	0.00166448868598905	STAT1/IRF1	2	0.0625
BP	GO:0000302	response to reactive oxygen species	204/18903	0.000191718268404654	0.004690314003477	0.00201815706061308	NFE2L2/STAT1/CYP1B1	3	0.0147058823529412
BP	GO:1901654	response to ketone	205/18903	0.000194503542798217	0.004690314003477	0.00201815706061308	NR3C1/CYP1B1/AHR	3	0.0146341463414634
BP	GO:0010742	macrophage derived foam cell differentiation	38/18903	0.000213966426886928	0.0050075982854021	0.00215467873342944	STAT1/NFKBIA	2	0.0526315789473684
BP	GO:0045637	regulation of myeloid cell differentiation	214/18903	0.000220765040106164	0.0050075982854021	0.00215467873342944	STAT1/NFKBIA/PRKCA	3	0.014018691588785
BP	GO:0090077	foam cell differentiation	39/18903	0.000225460586309573	0.0050075982854021	0.00215467873342944	STAT1/NFKBIA	2	0.0512820512820513
BP	GO:0071222	cellular response to lipopolysaccharide	222/18903	0.000245957969128446	0.00532278271652329	0.00229029687852399	NFKBIA/CASP1/PRKCA	3	0.0135135135135135
BP	GO:0071548	response to dexamethasone	43/18903	0.000274402860284776	0.00578990035200878	0.00249128912626968	NR3C1/CYP1B1	2	0.0465116279069767
BP	GO:0071219	cellular response to molecule of bacterial origin	234/18903	0.000287137722403417	0.00591083506606059	0.00254332514067212	NFKBIA/CASP1/PRKCA	3	0.0128205128205128
BP	GO:0008631	intrinsic apoptotic signaling pathway in response to oxidative stress	45/18903	0.000300649377056483	0.00604162081513504	0.00259959987680418	NFE2L2/CYP1B1	2	0.0444444444444444
BP	GO:0045088	regulation of innate immune response	240/18903	0.000309303755578141	0.00607098534204538	0.00261223490023155	NFE2L2/IKBKB/IRF1	3	0.0125
BP	GO:0009636	response to toxic substance	250/18903	0.000348661701867207	0.00668796537218005	0.00287771021876044	NFE2L2/CYP1B1/AHR	3	0.012
BP	GO:0043122	regulation of I-kappaB kinase/NF-kappaB signaling	255/18903	0.000369500115658241	0.00693017994701235	0.0029819307579437	STAT1/IKBKB/CASP1	3	0.0117647058823529
BP	GO:0071216	cellular response to biotic stimulus	261/18903	0.000395550582028096	0.00725749328764593	0.00312276775285339	NFKBIA/CASP1/PRKCA	3	0.0114942528735632
BP	GO:0030522	intracellular receptor signaling pathway	266/18903	0.000418144743262631	0.00750881198539704	0.00323090563103265	NR3C1/NFKBIA/AHR	3	0.0112781954887218
BP	GO:0071320	cellular response to cAMP	55/18903	0.000449544532729705	0.0077431752168137	0.00333174787952198	CYP1B1/AHR	2	0.0363636363636364
BP	GO:0071385	cellular response to glucocorticoid stimulus	55/18903	0.000449544532729705	0.0077431752168137	0.00333174787952198	NR3C1/CYP1B1	2	0.0363636363636364
BP	GO:0043542	endothelial cell migration	281/18903	0.000490889474567528	0.00827328027979671	0.00355984247509337	NFE2L2/CYP1B1/PRKCA	3	0.0106761565836299
BP	GO:0010803	regulation of tumor necrosis factor-mediated signaling pathway	58/18903	0.000499925704110939	0.00827328027979671	0.00355984247509337	IKBKB/CASP1	2	0.0344827586206897
BP	GO:0019748	secondary metabolic process	60/18903	0.000534970841124247	0.00868298826747816	0.00373613239246691	NFE2L2/CYP1B1	2	0.0333333333333333
BP	GO:0031663	lipopolysaccharide-mediated signaling pathway	63/18903	0.000589719428186281	0.00908988390667054	0.00391121220728528	NFKBIA/PRKCA	2	0.0317460317460317
BP	GO:0032481	positive regulation of type I interferon production	63/18903	0.000589719428186281	0.00908988390667054	0.00391121220728528	STAT1/IRF1	2	0.0317460317460317
BP	GO:0071384	cellular response to corticosteroid stimulus	64/18903	0.000608549396726744	0.00908988390667054	0.00391121220728528	NR3C1/CYP1B1	2	0.03125
BP	GO:0051607	defense response to virus	304/18903	0.000617515259640495	0.00908988390667054	0.00391121220728528	STAT1/CASP1/IRF1	3	0.00986842105263158
BP	GO:0140546	defense response to symbiont	305/18903	0.00062345029347174	0.00908988390667054	0.00391121220728528	STAT1/CASP1/IRF1	3	0.00983606557377049
BP	GO:0071375	cellular response to peptide hormone stimulus	306/18903	0.000629421932615215	0.00908988390667054	0.00391121220728528	NFE2L2/STAT1/CYP1B1	3	0.00980392156862745
BP	GO:0031349	positive regulation of defense response	307/18903	0.000635430273096637	0.00908988390667054	0.00391121220728528	NFKBIA/IKBKB/CASP1	3	0.00977198697068404
BP	GO:0018105	peptidyl-serine phosphorylation	313/18903	0.000672256402957442	0.00945640673493468	0.00406892033368978	RAF1/IKBKB/PRKCA	3	0.00958466453674121
BP	GO:2000379	positive regulation of reactive oxygen species metabolic process	71/18903	0.000748456415163608	0.0103556920393129	0.0044558664923459	NFE2L2/CYP1B1	2	0.028169014084507
BP	GO:0071496	cellular response to external stimulus	328/18903	0.000770251931896261	0.0104853650083943	0.00451166241942632	NFE2L2/CASP1/IRF1	3	0.00914634146341463
BP	GO:0071260	cellular response to mechanical stimulus	73/18903	0.00079102410135871	0.0105215754971846	0.00452724313610463	CASP1/IRF1	2	0.0273972602739726
BP	GO:0018209	peptidyl-serine modification	332/18903	0.000797844587464236	0.0105215754971846	0.00452724313610463	RAF1/IKBKB/PRKCA	3	0.00903614457831325
BP	GO:0043536	positive regulation of blood vessel endothelial cell migration	75/18903	0.000834740674458045	0.0108387866037322	0.00466373332288301	NFE2L2/PRKCA	2	0.0266666666666667
BP	GO:0032496	response to lipopolysaccharide	339/18903	0.000847642409812956	0.0108395483921536	0.00466406110662631	NFKBIA/CASP1/PRKCA	3	0.00884955752212389
BP	GO:0062197	cellular response to chemical stress	345/18903	0.000891876791221152	0.0112349852506068	0.00483421041588841	NFE2L2/CYP1B1/CASP1	3	0.00869565217391304
BP	GO:0002237	response to molecule of bacterial origin	360/18903	0.00100885745288665	0.0125217013270049	0.00538786100999835	NFKBIA/CASP1/PRKCA	3	0.00833333333333333
BP	GO:0010631	epithelial cell migration	366/18903	0.00105825818966724	0.012944491479408	0.00556977994561705	NFE2L2/CYP1B1/PRKCA	3	0.00819672131147541
BP	GO:0090132	epithelium migration	369/18903	0.00108352703755533	0.0130241005446396	0.00560403428273965	NFE2L2/CYP1B1/PRKCA	3	0.00813008130081301
BP	GO:1901653	cellular response to peptide	373/18903	0.00111781365750363	0.0130241005446396	0.00560403428273965	NFE2L2/STAT1/CYP1B1	3	0.00804289544235925
BP	GO:0014910	regulation of smooth muscle cell migration	87/18903	0.00112104153238743	0.0130241005446396	0.00560403428273965	NFE2L2/CYP1B1	2	0.0229885057471264
BP	GO:0090130	tissue migration	374/18903	0.00112649210871883	0.0130241005446396	0.00560403428273965	NFE2L2/CYP1B1/PRKCA	3	0.00802139037433155
BP	GO:0070301	cellular response to hydrogen peroxide	93/18903	0.00127952118815062	0.0145934578756638	0.00627930028324274	NFE2L2/CYP1B1	2	0.021505376344086
BP	GO:0014909	smooth muscle cell migration	95/18903	0.00133460393614905	0.0148211279224974	0.00637726257578148	NFE2L2/CYP1B1	2	0.0210526315789474
BP	GO:0032088	negative regulation of NF-kappaB transcription factor activity	95/18903	0.00133460393614905	0.0148211279224974	0.00637726257578148	CYP1B1/NFKBIA	2	0.0210526315789474
BP	GO:0030099	myeloid cell differentiation	407/18903	0.00143745189154532	0.0157559661878474	0.00677950652881935	STAT1/NFKBIA/PRKCA	3	0.00737100737100737
BP	GO:0036473	cell death in response to oxidative stress	100/18903	0.00147722527508265	0.0157820016730349	0.0067907091259629	NFE2L2/CYP1B1	2	0.02
BP	GO:0097306	cellular response to alcohol	100/18903	0.00147722527508265	0.0157820016730349	0.0067907091259629	CYP1B1/AHR	2	0.02
BP	GO:0045639	positive regulation of myeloid cell differentiation	103/18903	0.00156615697261765	0.0165072148791222	0.00710275521738233	STAT1/PRKCA	2	0.0194174757281553
BP	GO:0043434	response to peptide hormone	421/18903	0.00158422322892049	0.0165072148791222	0.00710275521738233	NFE2L2/STAT1/CYP1B1	3	0.00712589073634204
BP	GO:0032479	regulation of type I interferon production	105/18903	0.00162683972434032	0.0165428039438943	0.00711806854657463	STAT1/IRF1	2	0.019047619047619
BP	GO:0032606	type I interferon production	105/18903	0.00162683972434032	0.0165428039438943	0.00711806854657463	STAT1/IRF1	2	0.019047619047619
BP	GO:0014812	muscle cell migration	108/18903	0.00171995079043775	0.017165147999033	0.00738585190779045	NFE2L2/CYP1B1	2	0.0185185185185185
BP	GO:0006979	response to oxidative stress	434/18903	0.00172871751175095	0.017165147999033	0.00738585190779045	NFE2L2/STAT1/CYP1B1	3	0.00691244239631336
BP	GO:0048732	gland development	441/18903	0.00180985818411912	0.0176720263170804	0.00760395245621442	NR3C1/CYP1B1/RAF1	3	0.00680272108843537
BP	GO:0042060	wound healing	442/18903	0.00182164252320615	0.0176720263170804	0.00760395245621442	NFE2L2/RAF1/PRKCA	3	0.00678733031674208
BP	GO:0051090	regulation of DNA-binding transcription factor activity	454/18903	0.00196685443878303	0.018863922117419	0.00811680360502565	CYP1B1/NFKBIA/IKBKB	3	0.0066079295154185
BP	GO:0006805	xenobiotic metabolic process	118/18903	0.00204831883219939	0.0194245066783852	0.00835801297585794	CYP1B1/AHR	2	0.0169491525423729
BP	GO:0002224	toll-like receptor signaling pathway	123/18903	0.00222282480909087	0.0206337532237592	0.00887832983561601	NFKBIA/IRF1	2	0.016260162601626
BP	GO:0031667	response to nutrient levels	474/18903	0.00222472931677972	0.0206337532237592	0.00887832983561601	NFE2L2/STAT1/CYP1B1	3	0.00632911392405063
BP	GO:0006690	icosanoid metabolic process	126/18903	0.00233081183883658	0.0213826651301964	0.00920057304803913	CYP1B1/CASP1	2	0.0158730158730159
BP	GO:0001667	ameboidal-type cell migration	492/18903	0.00247418288598575	0.022453874793247	0.0096614951405216	NFE2L2/CYP1B1/PRKCA	3	0.00609756097560976
BP	GO:0010595	positive regulation of endothelial cell migration	131/18903	0.00251623914389216	0.0225926152919679	0.00972119266117353	NFE2L2/PRKCA	2	0.0152671755725191
BP	GO:0070555	response to interleukin-1	141/18903	0.00290740572903095	0.0258300045821276	0.0111141825652707	IKBKB/PRKCA	2	0.0141843971631206
BP	GO:0051384	response to glucocorticoid	142/18903	0.00294800403779343	0.0259178688322673	0.0111519889587581	NR3C1/CYP1B1	2	0.0140845070422535
BP	GO:2000377	regulation of reactive oxygen species metabolic process	149/18903	0.00323969009947837	0.0279835229733873	0.0120408024767007	NFE2L2/CYP1B1	2	0.0134228187919463
BP	GO:0034614	cellular response to reactive oxygen species	150/18903	0.00328242745777884	0.0279835229733873	0.0120408024767007	NFE2L2/CYP1B1	2	0.0133333333333333
BP	GO:0043535	regulation of blood vessel endothelial cell migration	150/18903	0.00328242745777884	0.0279835229733873	0.0120408024767007	NFE2L2/PRKCA	2	0.0133333333333333
BP	GO:0007043	cell-cell junction assembly	152/18903	0.00336870044674399	0.0284318317705193	0.0122337016223861	IKBKB/PRKCA	2	0.0131578947368421
BP	GO:0007584	response to nutrient	154/18903	0.00345603602343883	0.0285970039586507	0.0123047722196739	STAT1/CYP1B1	2	0.012987012987013
BP	GO:0050729	positive regulation of inflammatory response	154/18903	0.00345603602343883	0.0285970039586507	0.0123047722196739	NFKBIA/CASP1	2	0.012987012987013
BP	GO:0030856	regulation of epithelial cell differentiation	164/18903	0.00390857833634514	0.0320275739405369	0.013780884272244	STAT1/IKBKB	2	0.0121951219512195
BP	GO:0031960	response to corticosteroid	165/18903	0.00395528049069311	0.0320986224437018	0.0138114551547482	NR3C1/CYP1B1	2	0.0121212121212121
BP	GO:0001959	regulation of cytokine-mediated signaling pathway	167/18903	0.0040494711387303	0.0325500346770321	0.0140056896527514	IKBKB/CASP1	2	0.0119760479041916
BP	GO:0034250	positive regulation of cellular amide metabolic process	170/18903	0.00419271900382141	0.0333835362191063	0.0143643302514239	NFE2L2/CYP1B1	2	0.0117647058823529
BP	GO:0007259	receptor signaling pathway via JAK-STAT	172/18903	0.00428952243688038	0.0338351115581966	0.0145586349308778	STAT1/CYP1B1	2	0.0116279069767442
BP	GO:0010634	positive regulation of epithelial cell migration	176/18903	0.00448625149472259	0.0350592246439432	0.0150853485933654	NFE2L2/PRKCA	2	0.0113636363636364
BP	GO:0060759	regulation of response to cytokine stimulus	179/18903	0.00463652194148189	0.0359011423725753	0.015447610524493	IKBKB/CASP1	2	0.0111731843575419
BP	GO:0001936	regulation of endothelial cell proliferation	183/18903	0.00484050063559472	0.0368052480760535	0.0158366308134678	STAT1/PRKCA	2	0.0109289617486339
BP	GO:0097696	receptor signaling pathway via STAT	183/18903	0.00484050063559472	0.0368052480760535	0.0158366308134678	STAT1/CYP1B1	2	0.0109289617486339
BP	GO:0002833	positive regulation of response to biotic stimulus	188/18903	0.00510126530303849	0.0384416778193257	0.0165407568566567	IKBKB/PRKCA	2	0.0106382978723404
BP	GO:0043123	positive regulation of I-kappaB kinase/NF-kappaB signaling	189/18903	0.00515418780411213	0.0384967655457578	0.0165644601063687	IKBKB/CASP1	2	0.0105820105820106
BP	GO:0043433	negative regulation of DNA-binding transcription factor activity	190/18903	0.00520736622080213	0.0385527814943596	0.0165885627532478	CYP1B1/NFKBIA	2	0.0105263157894737
BP	GO:0002819	regulation of adaptive immune response	198/18903	0.00564197538018517	0.0404934877243251	0.0174236134508508	IRF1/AHR	2	0.0101010101010101
BP	GO:0001935	endothelial cell proliferation	199/18903	0.00569744536828204	0.0404934877243251	0.0174236134508508	STAT1/PRKCA	2	0.0100502512562814
BP	GO:0002934	desmosome organization	10/18903	0.00580534598891391	0.0404934877243251	0.0174236134508508	PRKCA	1	0.1
BP	GO:0031666	positive regulation of lipopolysaccharide-mediated signaling pathway	10/18903	0.00580534598891391	0.0404934877243251	0.0174236134508508	PRKCA	1	0.1
BP	GO:0072203	cell proliferation involved in metanephros development	10/18903	0.00580534598891391	0.0404934877243251	0.0174236134508508	STAT1	1	0.1
BP	GO:0097267	omega-hydroxylase P450 pathway	10/18903	0.00580534598891391	0.0404934877243251	0.0174236134508508	CYP1B1	1	0.1
BP	GO:2000121	regulation of removal of superoxide radicals	10/18903	0.00580534598891391	0.0404934877243251	0.0174236134508508	NFE2L2	1	0.1
BP	GO:0043281	regulation of cysteine-type endopeptidase activity involved in apoptotic process	205/18903	0.00603557610722926	0.041448140035788	0.0178343830286192	RAF1/CASP1	2	0.00975609756097561
BP	GO:0045216	cell-cell junction organization	208/18903	0.00620804397846886	0.041448140035788	0.0178343830286192	IKBKB/PRKCA	2	0.00961538461538462
BP	GO:0071383	cellular response to steroid hormone stimulus	209/18903	0.00626603562917593	0.041448140035788	0.0178343830286192	NR3C1/CYP1B1	2	0.00956937799043062
BP	GO:0031943	regulation of glucocorticoid metabolic process	11/18903	0.00638419218560715	0.041448140035788	0.0178343830286192	NR3C1	1	0.0909090909090909
BP	GO:0034350	regulation of glial cell apoptotic process	11/18903	0.00638419218560715	0.041448140035788	0.0178343830286192	PRKCA	1	0.0909090909090909
BP	GO:0042762	regulation of sulfur metabolic process	11/18903	0.00638419218560715	0.041448140035788	0.0178343830286192	NFE2L2	1	0.0909090909090909
BP	GO:0051081	nuclear membrane disassembly	11/18903	0.00638419218560715	0.041448140035788	0.0178343830286192	PRKCA	1	0.0909090909090909
BP	GO:0061299	retina vasculature morphogenesis in camera-type eye	11/18903	0.00638419218560715	0.041448140035788	0.0178343830286192	CYP1B1	1	0.0909090909090909
BP	GO:0061418	regulation of transcription from RNA polymerase II promoter in response to hypoxia	11/18903	0.00638419218560715	0.041448140035788	0.0178343830286192	NFE2L2	1	0.0909090909090909
BP	GO:0002424	T cell mediated immune response to tumor cell	12/18903	0.00696273198477881	0.0428944948551337	0.0184567232788989	AHR	1	0.0833333333333333
BP	GO:0003337	mesenchymal to epithelial transition involved in metanephros morphogenesis	12/18903	0.00696273198477881	0.0428944948551337	0.0184567232788989	STAT1	1	0.0833333333333333
BP	GO:0030397	membrane disassembly	12/18903	0.00696273198477881	0.0428944948551337	0.0184567232788989	PRKCA	1	0.0833333333333333
BP	GO:0033629	negative regulation of cell adhesion mediated by integrin	12/18903	0.00696273198477881	0.0428944948551337	0.0184567232788989	CYP1B1	1	0.0833333333333333
BP	GO:0042711	maternal behavior	12/18903	0.00696273198477881	0.0428944948551337	0.0184567232788989	NR3C1	1	0.0833333333333333
BP	GO:0070417	cellular response to cold	12/18903	0.00696273198477881	0.0428944948551337	0.0184567232788989	NFKBIA	1	0.0833333333333333
BP	GO:0072182	regulation of nephron tubule epithelial cell differentiation	12/18903	0.00696273198477881	0.0428944948551337	0.0184567232788989	STAT1	1	0.0833333333333333
BP	GO:0007596	blood coagulation	225/18903	0.00722783042006294	0.0433818019330104	0.0186664026775862	NFE2L2/PRKCA	2	0.00888888888888889
BP	GO:0010745	negative regulation of macrophage derived foam cell differentiation	13/18903	0.00754096553240335	0.0433818019330104	0.0186664026775862	NFKBIA	1	0.0769230769230769
BP	GO:0034616	response to laminar fluid shear stress	13/18903	0.00754096553240335	0.0433818019330104	0.0186664026775862	NFE2L2	1	0.0769230769230769
BP	GO:0042921	glucocorticoid receptor signaling pathway	13/18903	0.00754096553240335	0.0433818019330104	0.0186664026775862	NR3C1	1	0.0769230769230769
BP	GO:0060746	parental behavior	13/18903	0.00754096553240335	0.0433818019330104	0.0186664026775862	NR3C1	1	0.0769230769230769
BP	GO:1903265	positive regulation of tumor necrosis factor-mediated signaling pathway	13/18903	0.00754096553240335	0.0433818019330104	0.0186664026775862	CASP1	1	0.0769230769230769
BP	GO:0010594	regulation of endothelial cell migration	230/18903	0.00754139048145091	0.0433818019330104	0.0186664026775862	NFE2L2/PRKCA	2	0.00869565217391304
BP	GO:0050817	coagulation	230/18903	0.00754139048145091	0.0433818019330104	0.0186664026775862	NFE2L2/PRKCA	2	0.00869565217391304
BP	GO:0007599	hemostasis	231/18903	0.00760483971633085	0.0433818019330104	0.0186664026775862	NFE2L2/PRKCA	2	0.00865800865800866
BP	GO:2001234	negative regulation of apoptotic signaling pathway	233/18903	0.0077324733846074	0.0433818019330104	0.0186664026775862	NFE2L2/RAF1	2	0.00858369098712446
BP	GO:0072593	reactive oxygen species metabolic process	235/18903	0.00786108563360214	0.0433818019330104	0.0186664026775862	NFE2L2/CYP1B1	2	0.00851063829787234
BP	GO:2000116	regulation of cysteine-type endopeptidase activity	235/18903	0.00786108563360214	0.0433818019330104	0.0186664026775862	RAF1/CASP1	2	0.00851063829787234
BP	GO:0031958	corticosteroid receptor signaling pathway	14/18903	0.00811889297439061	0.0433818019330104	0.0186664026775862	NR3C1	1	0.0714285714285714
BP	GO:0043374	CD8-positive, alpha-beta T cell differentiation	14/18903	0.00811889297439061	0.0433818019330104	0.0186664026775862	IRF1	1	0.0714285714285714
BP	GO:0044849	estrous cycle	14/18903	0.00811889297439061	0.0433818019330104	0.0186664026775862	CYP1B1	1	0.0714285714285714
BP	GO:0072160	nephron tubule epithelial cell differentiation	14/18903	0.00811889297439061	0.0433818019330104	0.0186664026775862	STAT1	1	0.0714285714285714
BP	GO:1901533	negative regulation of hematopoietic progenitor cell differentiation	14/18903	0.00811889297439061	0.0433818019330104	0.0186664026775862	NFE2L2	1	0.0714285714285714
BP	GO:1904294	positive regulation of ERAD pathway	14/18903	0.00811889297439061	0.0433818019330104	0.0186664026775862	NFE2L2	1	0.0714285714285714
BP	GO:1904321	response to forskolin	14/18903	0.00811889297439061	0.0433818019330104	0.0186664026775862	AHR	1	0.0714285714285714
BP	GO:1904322	cellular response to forskolin	14/18903	0.00811889297439061	0.0433818019330104	0.0186664026775862	AHR	1	0.0714285714285714
BP	GO:0050670	regulation of lymphocyte proliferation	239/18903	0.00812123780262517	0.0433818019330104	0.0186664026775862	IRF1/AHR	2	0.00836820083682008
BP	GO:0042445	hormone metabolic process	241/18903	0.00825277369371796	0.0438071760848928	0.0188494334613221	NR3C1/CYP1B1	2	0.00829875518672199
BP	GO:0032944	regulation of mononuclear cell proliferation	243/18903	0.00838528010765258	0.0442323525678674	0.0190323791917115	IRF1/AHR	2	0.00823045267489712
BP	GO:0042994	cytoplasmic sequestering of transcription factor	15/18903	0.00869651445659114	0.0447552329351398	0.0192573651317326	NFKBIA	1	0.0666666666666667
BP	GO:0072075	metanephric mesenchyme development	15/18903	0.00869651445659114	0.0447552329351398	0.0192573651317326	STAT1	1	0.0666666666666667
BP	GO:0072283	metanephric renal vesicle morphogenesis	15/18903	0.00869651445659114	0.0447552329351398	0.0192573651317326	STAT1	1	0.0666666666666667
BP	GO:0106070	regulation of adenylate cyclase-activating G protein-coupled receptor signaling pathway	15/18903	0.00869651445659114	0.0447552329351398	0.0192573651317326	PRKCA	1	0.0666666666666667
BP	GO:0097305	response to alcohol	253/18903	0.00906229983739145	0.0455064687518847	0.0195806082806189	CYP1B1/AHR	2	0.00790513833992095
BP	GO:0006704	glucocorticoid biosynthetic process	16/18903	0.00927383012479166	0.0455064687518847	0.0195806082806189	NR3C1	1	0.0625
BP	GO:0006750	glutathione biosynthetic process	16/18903	0.00927383012479166	0.0455064687518847	0.0195806082806189	NFE2L2	1	0.0625
BP	GO:0034349	glial cell apoptotic process	16/18903	0.00927383012479166	0.0455064687518847	0.0195806082806189	PRKCA	1	0.0625
BP	GO:0045651	positive regulation of macrophage differentiation	16/18903	0.00927383012479166	0.0455064687518847	0.0195806082806189	PRKCA	1	0.0625
BP	GO:0070431	nucleotide-binding oligomerization domain containing 2 signaling pathway	16/18903	0.00927383012479166	0.0455064687518847	0.0195806082806189	NFKBIA	1	0.0625
BP	GO:0090030	regulation of steroid hormone biosynthetic process	16/18903	0.00927383012479166	0.0455064687518847	0.0195806082806189	NR3C1	1	0.0625
BP	GO:2000696	regulation of epithelial cell differentiation involved in kidney development	16/18903	0.00927383012479166	0.0455064687518847	0.0195806082806189	STAT1	1	0.0625
BP	GO:0061548	ganglion development	17/18903	0.00985084012471904	0.0469723676003552	0.0202113579722157	CYP1B1	1	0.0588235294117647
BP	GO:0090136	epithelial cell-cell adhesion	17/18903	0.00985084012471904	0.0469723676003552	0.0202113579722157	CYP1B1	1	0.0588235294117647
BP	GO:1901550	regulation of endothelial cell development	17/18903	0.00985084012471904	0.0469723676003552	0.0202113579722157	IKBKB	1	0.0588235294117647
BP	GO:1902036	regulation of hematopoietic stem cell differentiation	17/18903	0.00985084012471904	0.0469723676003552	0.0202113579722157	NFE2L2	1	0.0588235294117647
BP	GO:1903140	regulation of establishment of endothelial barrier	17/18903	0.00985084012471904	0.0469723676003552	0.0202113579722157	IKBKB	1	0.0588235294117647
BP	GO:0070663	regulation of leukocyte proliferation	269/18903	0.0101952710895621	0.0478306937180397	0.0205806801355995	IRF1/AHR	2	0.00743494423791822
BP	GO:0019184	nonribosomal peptide biosynthetic process	18/18903	0.0104275446020371	0.0478306937180397	0.0205806801355995	NFE2L2	1	0.0555555555555556
BP	GO:0032354	response to follicle-stimulating hormone	18/18903	0.0104275446020371	0.0478306937180397	0.0205806801355995	CYP1B1	1	0.0555555555555556
BP	GO:0036499	PERK-mediated unfolded protein response	18/18903	0.0104275446020371	0.0478306937180397	0.0205806801355995	NFE2L2	1	0.0555555555555556
BP	GO:0045780	positive regulation of bone resorption	18/18903	0.0104275446020371	0.0478306937180397	0.0205806801355995	PRKCA	1	0.0555555555555556
BP	GO:0051770	positive regulation of nitric-oxide synthase biosynthetic process	18/18903	0.0104275446020371	0.0478306937180397	0.0205806801355995	STAT1	1	0.0555555555555556
BP	GO:0072077	renal vesicle morphogenesis	18/18903	0.0104275446020371	0.0478306937180397	0.0205806801355995	STAT1	1	0.0555555555555556
BP	GO:0019373	epoxygenase P450 pathway	19/18903	0.0110039437023483	0.0483715025249059	0.02081338035806	CYP1B1	1	0.0526315789473684
BP	GO:0036003	positive regulation of transcription from RNA polymerase II promoter in response to stress	19/18903	0.0110039437023483	0.0483715025249059	0.02081338035806	NFE2L2	1	0.0526315789473684
BP	GO:0042574	retinal metabolic process	19/18903	0.0110039437023483	0.0483715025249059	0.02081338035806	CYP1B1	1	0.0526315789473684
BP	GO:0061298	retina vasculature development in camera-type eye	19/18903	0.0110039437023483	0.0483715025249059	0.02081338035806	CYP1B1	1	0.0526315789473684
BP	GO:0072074	kidney mesenchyme development	19/18903	0.0110039437023483	0.0483715025249059	0.02081338035806	STAT1	1	0.0526315789473684
BP	GO:0072087	renal vesicle development	19/18903	0.0110039437023483	0.0483715025249059	0.02081338035806	STAT1	1	0.0526315789473684
BP	GO:1902176	negative regulation of oxidative stress-induced intrinsic apoptotic signaling pathway	19/18903	0.0110039437023483	0.0483715025249059	0.02081338035806	NFE2L2	1	0.0526315789473684
BP	GO:2001185	regulation of CD8-positive, alpha-beta T cell activation	19/18903	0.0110039437023483	0.0483715025249059	0.02081338035806	IRF1	1	0.0526315789473684
BP	GO:0002837	regulation of immune response to tumor cell	20/18903	0.0115800375711935	0.0492783685573216	0.0212035883665203	AHR	1	0.05
BP	GO:0032495	response to muramyl dipeptide	20/18903	0.0115800375711935	0.0492783685573216	0.0212035883665203	NFKBIA	1	0.05
BP	GO:0060231	mesenchymal to epithelial transition	20/18903	0.0115800375711935	0.0492783685573216	0.0212035883665203	STAT1	1	0.05
BP	GO:0071371	cellular response to gonadotropin stimulus	20/18903	0.0115800375711935	0.0492783685573216	0.0212035883665203	CYP1B1	1	0.05
BP	GO:0072234	metanephric nephron tubule development	20/18903	0.0115800375711935	0.0492783685573216	0.0212035883665203	STAT1	1	0.05
BP	GO:1904292	regulation of ERAD pathway	20/18903	0.0115800375711935	0.0492783685573216	0.0212035883665203	NFE2L2	1	0.05
BP	GO:0034599	cellular response to oxidative stress	288/18903	0.0116189518280889	0.0492783685573216	0.0212035883665203	NFE2L2/CYP1B1	2	0.00694444444444444
BP	GO:0010632	regulation of epithelial cell migration	292/18903	0.011929356631529	0.0497464157671856	0.0214049805932639	NFE2L2/PRKCA	2	0.00684931506849315
BP	GO:0002834	regulation of response to tumor cell	21/18903	0.012155826354052	0.0497464157671856	0.0214049805932639	AHR	1	0.0476190476190476
BP	GO:0007252	I-kappaB phosphorylation	21/18903	0.012155826354052	0.0497464157671856	0.0214049805932639	IKBKB	1	0.0476190476190476
BP	GO:0071498	cellular response to fluid shear stress	21/18903	0.012155826354052	0.0497464157671856	0.0214049805932639	NFE2L2	1	0.0476190476190476
BP	GO:1901522	positive regulation of transcription from RNA polymerase II promoter involved in cellular response to chemical stimulus	21/18903	0.012155826354052	0.0497464157671856	0.0214049805932639	NFE2L2	1	0.0476190476190476
BP	GO:1903206	negative regulation of hydrogen peroxide-induced cell death	21/18903	0.012155826354052	0.0497464157671856	0.0214049805932639	NFE2L2	1	0.0476190476190476
BP	GO:0097193	intrinsic apoptotic signaling pathway	298/18903	0.0124018600459196	0.0497464157671856	0.0214049805932639	NFE2L2/CYP1B1	2	0.00671140939597315
BP	GO:0048511	rhythmic process	302/18903	0.0127214371758654	0.0497464157671856	0.0214049805932639	CYP1B1/AHR	2	0.00662251655629139
BP	GO:0002223	stimulatory C-type lectin receptor signaling pathway	22/18903	0.0127313101963413	0.0497464157671856	0.0214049805932639	IKBKB	1	0.0454545454545455
BP	GO:0010888	negative regulation of lipid storage	22/18903	0.0127313101963413	0.0497464157671856	0.0214049805932639	NFKBIA	1	0.0454545454545455
BP	GO:0051220	cytoplasmic sequestering of protein	22/18903	0.0127313101963413	0.0497464157671856	0.0214049805932639	NFKBIA	1	0.0454545454545455
BP	GO:0051767	nitric-oxide synthase biosynthetic process	22/18903	0.0127313101963413	0.0497464157671856	0.0214049805932639	STAT1	1	0.0454545454545455
BP	GO:0051769	regulation of nitric-oxide synthase biosynthetic process	22/18903	0.0127313101963413	0.0497464157671856	0.0214049805932639	STAT1	1	0.0454545454545455
BP	GO:0072111	cell proliferation involved in kidney development	22/18903	0.0127313101963413	0.0497464157671856	0.0214049805932639	STAT1	1	0.0454545454545455
BP	GO:1990840	response to lectin	22/18903	0.0127313101963413	0.0497464157671856	0.0214049805932639	IKBKB	1	0.0454545454545455
BP	GO:1990858	cellular response to lectin	22/18903	0.0127313101963413	0.0497464157671856	0.0214049805932639	IKBKB	1	0.0454545454545455
BP	GO:2000810	regulation of bicellular tight junction assembly	22/18903	0.0127313101963413	0.0497464157671856	0.0214049805932639	IKBKB	1	0.0454545454545455
BP	GO:0046651	lymphocyte proliferation	305/18903	0.0129635108257304	0.0501369505421615	0.0215730206249011	IRF1/AHR	2	0.00655737704918033
BP	GO:0007162	negative regulation of cell adhesion	308/18903	0.0132076265040644	0.0501369505421615	0.0215730206249011	CYP1B1/IRF1	2	0.00649350649350649
BP	GO:0002053	positive regulation of mesenchymal cell proliferation	23/18903	0.0133064892434173	0.0501369505421615	0.0215730206249011	STAT1	1	0.0434782608695652
BP	GO:0019430	removal of superoxide radicals	23/18903	0.0133064892434173	0.0501369505421615	0.0215730206249011	NFE2L2	1	0.0434782608695652
BP	GO:0032727	positive regulation of interferon-alpha production	23/18903	0.0133064892434173	0.0501369505421615	0.0215730206249011	STAT1	1	0.0434782608695652
BP	GO:0072170	metanephric tubule development	23/18903	0.0133064892434173	0.0501369505421615	0.0215730206249011	STAT1	1	0.0434782608695652
BP	GO:0072243	metanephric nephron epithelium development	23/18903	0.0133064892434173	0.0501369505421615	0.0215730206249011	STAT1	1	0.0434782608695652
BP	GO:1901032	negative regulation of response to reactive oxygen species	23/18903	0.0133064892434173	0.0501369505421615	0.0215730206249011	NFE2L2	1	0.0434782608695652
BP	GO:0032943	mononuclear cell proliferation	312/18903	0.0135362793422135	0.050776087843681	0.0218480298155025	IRF1/AHR	2	0.00641025641025641
BP	GO:0002755	MyD88-dependent toll-like receptor signaling pathway	24/18903	0.0138813636405746	0.0509385691854128	0.0219179425903809	IRF1	1	0.0416666666666667
BP	GO:0010226	response to lithium ion	24/18903	0.0138813636405746	0.0509385691854128	0.0219179425903809	NFE2L2	1	0.0416666666666667
BP	GO:0038095	Fc-epsilon receptor signaling pathway	24/18903	0.0138813636405746	0.0509385691854128	0.0219179425903809	IKBKB	1	0.0416666666666667
BP	GO:0048011	neurotrophin TRK receptor signaling pathway	24/18903	0.0138813636405746	0.0509385691854128	0.0219179425903809	RAF1	1	0.0416666666666667
BP	GO:0072202	cell differentiation involved in metanephros development	24/18903	0.0138813636405746	0.0509385691854128	0.0219179425903809	STAT1	1	0.0416666666666667
BP	GO:1902105	regulation of leukocyte differentiation	317/18903	0.01395216083824	0.0509767261795436	0.0219343608530089	IRF1/PRKCA	2	0.00630914826498423
BP	GO:0008211	glucocorticoid metabolic process	25/18903	0.0144559335330449	0.0510588517670354	0.021969698004025	NR3C1	1	0.04
BP	GO:0045649	regulation of macrophage differentiation	25/18903	0.0144559335330449	0.0510588517670354	0.021969698004025	PRKCA	1	0.04
BP	GO:0046885	regulation of hormone biosynthetic process	25/18903	0.0144559335330449	0.0510588517670354	0.021969698004025	NR3C1	1	0.04
BP	GO:0070423	nucleotide-binding oligomerization domain containing signaling pathway	25/18903	0.0144559335330449	0.0510588517670354	0.021969698004025	NFKBIA	1	0.04
BP	GO:0071450	cellular response to oxygen radical	25/18903	0.0144559335330449	0.0510588517670354	0.021969698004025	NFE2L2	1	0.04
BP	GO:0071451	cellular response to superoxide	25/18903	0.0144559335330449	0.0510588517670354	0.021969698004025	NFE2L2	1	0.04
BP	GO:0072273	metanephric nephron morphogenesis	25/18903	0.0144559335330449	0.0510588517670354	0.021969698004025	STAT1	1	0.04
BP	GO:0008202	steroid metabolic process	323/18903	0.0144586084980112	0.0510588517670354	0.021969698004025	NR3C1/CYP1B1	2	0.00619195046439629
BP	GO:0032515	negative regulation of phosphoprotein phosphatase activity	26/18903	0.0150301990660004	0.0514449662678171	0.0221358360718345	IKBKB	1	0.0384615384615385
BP	GO:0035872	nucleotide-binding domain, leucine rich repeat containing receptor signaling pathway	26/18903	0.0150301990660004	0.0514449662678171	0.0221358360718345	NFKBIA	1	0.0384615384615385
BP	GO:1904753	negative regulation of vascular associated smooth muscle cell migration	26/18903	0.0150301990660004	0.0514449662678171	0.0221358360718345	NFE2L2	1	0.0384615384615385
BP	GO:0071214	cellular response to abiotic stimulus	335/18903	0.0154954917002555	0.0514449662678171	0.0221358360718345	CASP1/IRF1	2	0.00597014925373134
BP	GO:0104004	cellular response to environmental stimulus	335/18903	0.0154954917002555	0.0514449662678171	0.0221358360718345	CASP1/IRF1	2	0.00597014925373134
BP	GO:0002418	immune response to tumor cell	27/18903	0.0156041603845511	0.0514449662678171	0.0221358360718345	AHR	1	0.037037037037037
BP	GO:0002710	negative regulation of T cell mediated immunity	27/18903	0.0156041603845511	0.0514449662678171	0.0221358360718345	AHR	1	0.037037037037037
BP	GO:0010875	positive regulation of cholesterol efflux	27/18903	0.0156041603845511	0.0514449662678171	0.0221358360718345	NFKBIA	1	0.037037037037037
BP	GO:0016540	protein autoprocessing	27/18903	0.0156041603845511	0.0514449662678171	0.0221358360718345	CASP1	1	0.037037037037037
BP	GO:0036037	CD8-positive, alpha-beta T cell activation	27/18903	0.0156041603845511	0.0514449662678171	0.0221358360718345	IRF1	1	0.037037037037037
BP	GO:0042537	benzene-containing compound metabolic process	27/18903	0.0156041603845511	0.0514449662678171	0.0221358360718345	CYP1B1	1	0.037037037037037
BP	GO:0045745	positive regulation of G protein-coupled receptor signaling pathway	27/18903	0.0156041603845511	0.0514449662678171	0.0221358360718345	PRKCA	1	0.037037037037037
BP	GO:0070269	pyroptosis	27/18903	0.0156041603845511	0.0514449662678171	0.0221358360718345	CASP1	1	0.037037037037037
BP	GO:0071280	cellular response to copper ion	27/18903	0.0156041603845511	0.0514449662678171	0.0221358360718345	NFE2L2	1	0.037037037037037
BP	GO:0071549	cellular response to dexamethasone stimulus	27/18903	0.0156041603845511	0.0514449662678171	0.0221358360718345	NR3C1	1	0.037037037037037
BP	GO:0072207	metanephric epithelium development	27/18903	0.0156041603845511	0.0514449662678171	0.0221358360718345	STAT1	1	0.037037037037037
BP	GO:2000737	negative regulation of stem cell differentiation	27/18903	0.0156041603845511	0.0514449662678171	0.0221358360718345	NFE2L2	1	0.037037037037037
BP	GO:0048545	response to steroid hormone	339/18903	0.0158481713368915	0.051524822954264	0.0221701969558756	NR3C1/CYP1B1	2	0.00589970501474926
BP	GO:0000303	response to superoxide	28/18903	0.016177817633744	0.051524822954264	0.0221701969558756	NFE2L2	1	0.0357142857142857
BP	GO:0007190	activation of adenylate cyclase activity	28/18903	0.016177817633744	0.051524822954264	0.0221701969558756	RAF1	1	0.0357142857142857
BP	GO:0030194	positive regulation of blood coagulation	28/18903	0.016177817633744	0.051524822954264	0.0221701969558756	NFE2L2	1	0.0357142857142857
BP	GO:0030878	thyroid gland development	28/18903	0.016177817633744	0.051524822954264	0.0221701969558756	RAF1	1	0.0357142857142857
BP	GO:0031664	regulation of lipopolysaccharide-mediated signaling pathway	28/18903	0.016177817633744	0.051524822954264	0.0221701969558756	PRKCA	1	0.0357142857142857
BP	GO:1900048	positive regulation of hemostasis	28/18903	0.016177817633744	0.051524822954264	0.0221701969558756	NFE2L2	1	0.0357142857142857
BP	GO:1902883	negative regulation of response to oxidative stress	28/18903	0.016177817633744	0.051524822954264	0.0221701969558756	NFE2L2	1	0.0357142857142857
BP	GO:1904385	cellular response to angiotensin	28/18903	0.016177817633744	0.051524822954264	0.0221701969558756	NFE2L2	1	0.0357142857142857
BP	GO:0070661	leukocyte proliferation	348/18903	0.0166544773322999	0.0519778981214349	0.0223651469841545	IRF1/AHR	2	0.00574712643678161
BP	GO:0000305	response to oxygen radical	29/18903	0.0167511709585667	0.0519778981214349	0.0223651469841545	NFE2L2	1	0.0344827586206897
BP	GO:0010575	positive regulation of vascular endothelial growth factor production	29/18903	0.0167511709585667	0.0519778981214349	0.0223651469841545	CYP1B1	1	0.0344827586206897
BP	GO:0032607	interferon-alpha production	29/18903	0.0167511709585667	0.0519778981214349	0.0223651469841545	STAT1	1	0.0344827586206897
BP	GO:0032647	regulation of interferon-alpha production	29/18903	0.0167511709585667	0.0519778981214349	0.0223651469841545	STAT1	1	0.0344827586206897
BP	GO:0034698	response to gonadotropin	29/18903	0.0167511709585667	0.0519778981214349	0.0223651469841545	CYP1B1	1	0.0344827586206897
BP	GO:1902175	regulation of oxidative stress-induced intrinsic apoptotic signaling pathway	29/18903	0.0167511709585667	0.0519778981214349	0.0223651469841545	NFE2L2	1	0.0344827586206897
BP	GO:0002474	antigen processing and presentation of peptide antigen via MHC class I	30/18903	0.017324220503944	0.0525958349112544	0.0226310339790257	IKBKB	1	0.0333333333333333
BP	GO:0010464	regulation of mesenchymal cell proliferation	30/18903	0.017324220503944	0.0525958349112544	0.0226310339790257	STAT1	1	0.0333333333333333
BP	GO:0050820	positive regulation of coagulation	30/18903	0.017324220503944	0.0525958349112544	0.0226310339790257	NFE2L2	1	0.0333333333333333
BP	GO:0070498	interleukin-1-mediated signaling pathway	30/18903	0.017324220503944	0.0525958349112544	0.0226310339790257	IKBKB	1	0.0333333333333333
BP	GO:0090330	regulation of platelet aggregation	30/18903	0.017324220503944	0.0525958349112544	0.0226310339790257	PRKCA	1	0.0333333333333333
BP	GO:1903205	regulation of hydrogen peroxide-induced cell death	30/18903	0.017324220503944	0.0525958349112544	0.0226310339790257	NFE2L2	1	0.0333333333333333
BP	GO:0002220	innate immune response activating cell surface receptor signaling pathway	31/18903	0.0178969664147399	0.0535639704043989	0.023047605125365	IKBKB	1	0.032258064516129
BP	GO:0002230	positive regulation of defense response to virus by host	31/18903	0.0178969664147399	0.0535639704043989	0.023047605125365	STAT1	1	0.032258064516129
BP	GO:0060603	mammary gland duct morphogenesis	31/18903	0.0178969664147399	0.0535639704043989	0.023047605125365	NR3C1	1	0.032258064516129
BP	GO:1902042	negative regulation of extrinsic apoptotic signaling pathway via death domain receptors	31/18903	0.0178969664147399	0.0535639704043989	0.023047605125365	RAF1	1	0.032258064516129
BP	GO:0002758	innate immune response-activating signal transduction	32/18903	0.0184694088357578	0.0538671648151139	0.0231780641821081	IKBKB	1	0.03125
BP	GO:0003338	metanephros morphogenesis	32/18903	0.0184694088357578	0.0538671648151139	0.0231780641821081	STAT1	1	0.03125
BP	GO:0010667	negative regulation of cardiac muscle cell apoptotic process	32/18903	0.0184694088357578	0.0538671648151139	0.0231780641821081	NFE2L2	1	0.03125
BP	GO:0010743	regulation of macrophage derived foam cell differentiation	32/18903	0.0184694088357578	0.0538671648151139	0.0231780641821081	NFKBIA	1	0.03125
BP	GO:0046685	response to arsenic-containing substance	32/18903	0.0184694088357578	0.0538671648151139	0.0231780641821081	CYP1B1	1	0.03125
BP	GO:1901889	negative regulation of cell junction assembly	32/18903	0.0184694088357578	0.0538671648151139	0.0231780641821081	IKBKB	1	0.03125
BP	GO:1990776	response to angiotensin	32/18903	0.0184694088357578	0.0538671648151139	0.0231780641821081	NFE2L2	1	0.03125
BP	GO:0030336	negative regulation of cell migration	368/18903	0.0185088599483211	0.0538671648151139	0.0231780641821081	NFE2L2/CYP1B1	2	0.00543478260869565
BP	GO:0045862	positive regulation of proteolysis	372/18903	0.0188899736448474	0.0547790394906681	0.0235704273188831	NFE2L2/CASP1	2	0.00537634408602151
BP	GO:0051346	negative regulation of hydrolase activity	373/18903	0.018985780437232	0.0547790394906681	0.0235704273188831	RAF1/IKBKB	2	0.00536193029490617
BP	GO:0090183	regulation of kidney development	33/18903	0.019041547911737	0.0547790394906681	0.0235704273188831	STAT1	1	0.0303030303030303
BP	GO:2001233	regulation of apoptotic signaling pathway	374/18903	0.0190817981164176	0.0547790394906681	0.0235704273188831	NFE2L2/RAF1	2	0.0053475935828877
BP	GO:0010664	negative regulation of striated muscle cell apoptotic process	34/18903	0.0196133837873586	0.0551789863884354	0.0237425172162761	NFE2L2	1	0.0294117647058824
BP	GO:0034405	response to fluid shear stress	34/18903	0.0196133837873586	0.0551789863884354	0.0237425172162761	NFE2L2	1	0.0294117647058824
BP	GO:0035308	negative regulation of protein dephosphorylation	34/18903	0.0196133837873586	0.0551789863884354	0.0237425172162761	IKBKB	1	0.0294117647058824
BP	GO:0036474	cell death in response to hydrogen peroxide	34/18903	0.0196133837873586	0.0551789863884354	0.0237425172162761	NFE2L2	1	0.0294117647058824
BP	GO:0045648	positive regulation of erythrocyte differentiation	34/18903	0.0196133837873586	0.0551789863884354	0.0237425172162761	STAT1	1	0.0294117647058824
BP	GO:0090322	regulation of superoxide metabolic process	34/18903	0.0196133837873586	0.0551789863884354	0.0237425172162761	NFE2L2	1	0.0294117647058824
BP	GO:2000146	negative regulation of cell motility	383/18903	0.0199554092393768	0.0558559659557716	0.0240338092476194	NFE2L2/CYP1B1	2	0.00522193211488251
BP	GO:0045762	positive regulation of adenylate cyclase activity	35/18903	0.0201849166072398	0.0558559659557716	0.0240338092476194	RAF1	1	0.0285714285714286
BP	GO:0060218	hematopoietic stem cell differentiation	35/18903	0.0201849166072398	0.0558559659557716	0.0240338092476194	NFE2L2	1	0.0285714285714286
BP	GO:1905898	positive regulation of response to endoplasmic reticulum stress	35/18903	0.0201849166072398	0.0558559659557716	0.0240338092476194	NFE2L2	1	0.0285714285714286
BP	GO:2000352	negative regulation of endothelial cell apoptotic process	35/18903	0.0201849166072398	0.0558559659557716	0.0240338092476194	NFE2L2	1	0.0285714285714286
BP	GO:0050878	regulation of body fluid levels	390/18903	0.0206465743965362	0.0568772326605563	0.0244732417908355	NFE2L2/PRKCA	2	0.00512820512820513
BP	GO:0010613	positive regulation of cardiac muscle hypertrophy	36/18903	0.0207561465159376	0.0568772326605563	0.0244732417908355	PRKCA	1	0.0277777777777778
BP	GO:0045589	regulation of regulatory T cell differentiation	36/18903	0.0207561465159376	0.0568772326605563	0.0244732417908355	IRF1	1	0.0277777777777778
BP	GO:0010923	negative regulation of phosphatase activity	37/18903	0.0213270736579487	0.0573250005328303	0.0246659081863638	IKBKB	1	0.027027027027027
BP	GO:0014742	positive regulation of muscle hypertrophy	37/18903	0.0213270736579487	0.0573250005328303	0.0246659081863638	PRKCA	1	0.027027027027027
BP	GO:0034110	regulation of homotypic cell-cell adhesion	37/18903	0.0213270736579487	0.0573250005328303	0.0246659081863638	PRKCA	1	0.027027027027027
BP	GO:0038179	neurotrophin signaling pathway	37/18903	0.0213270736579487	0.0573250005328303	0.0246659081863638	RAF1	1	0.027027027027027
BP	GO:0046326	positive regulation of glucose import	37/18903	0.0213270736579487	0.0573250005328303	0.0246659081863638	NFE2L2	1	0.027027027027027
BP	GO:0046466	membrane lipid catabolic process	37/18903	0.0213270736579487	0.0573250005328303	0.0246659081863638	CYP1B1	1	0.027027027027027
BP	GO:0045746	negative regulation of Notch signaling pathway	38/18903	0.0218976981777071	0.0584862571581799	0.025165575853794	NFKBIA	1	0.0263157894736842
BP	GO:0140448	signaling receptor ligand precursor processing	38/18903	0.0218976981777071	0.0584862571581799	0.025165575853794	CASP1	1	0.0263157894736842
BP	GO:0008210	estrogen metabolic process	39/18903	0.0224680202195862	0.0585278057571936	0.0251834534624991	CYP1B1	1	0.0256410256410256
BP	GO:0032350	regulation of hormone metabolic process	39/18903	0.0224680202195862	0.0585278057571936	0.0251834534624991	NR3C1	1	0.0256410256410256
BP	GO:0032373	positive regulation of sterol transport	39/18903	0.0224680202195862	0.0585278057571936	0.0251834534624991	NFKBIA	1	0.0256410256410256
BP	GO:0032376	positive regulation of cholesterol transport	39/18903	0.0224680202195862	0.0585278057571936	0.0251834534624991	NFKBIA	1	0.0256410256410256
BP	GO:0032570	response to progesterone	39/18903	0.0224680202195862	0.0585278057571936	0.0251834534624991	CYP1B1	1	0.0256410256410256
BP	GO:0032728	positive regulation of interferon-beta production	39/18903	0.0224680202195862	0.0585278057571936	0.0251834534624991	IRF1	1	0.0256410256410256
BP	GO:0043618	regulation of transcription from RNA polymerase II promoter in response to stress	39/18903	0.0224680202195862	0.0585278057571936	0.0251834534624991	NFE2L2	1	0.0256410256410256
BP	GO:0045066	regulatory T cell differentiation	39/18903	0.0224680202195862	0.0585278057571936	0.0251834534624991	IRF1	1	0.0256410256410256
BP	GO:0002478	antigen processing and presentation of exogenous peptide antigen	40/18903	0.0230380399278977	0.0590616097637006	0.0254131396463915	IKBKB	1	0.025
BP	GO:0030866	cortical actin cytoskeleton organization	40/18903	0.0230380399278977	0.0590616097637006	0.0254131396463915	IKBKB	1	0.025
BP	GO:0140467	integrated stress response signaling	40/18903	0.0230380399278977	0.0590616097637006	0.0254131396463915	NFE2L2	1	0.025
BP	GO:1901532	regulation of hematopoietic progenitor cell differentiation	40/18903	0.0230380399278977	0.0590616097637006	0.0254131396463915	NFE2L2	1	0.025
BP	GO:0050678	regulation of epithelial cell proliferation	414/18903	0.0230928095047645	0.0590616097637006	0.0254131396463915	STAT1/PRKCA	2	0.00483091787439614
BP	GO:0050727	regulation of inflammatory response	414/18903	0.0230928095047645	0.0590616097637006	0.0254131396463915	NFKBIA/CASP1	2	0.00483091787439614
BP	GO:0014912	negative regulation of smooth muscle cell migration	41/18903	0.0236077574468921	0.0591480204158276	0.0254503205830139	NFE2L2	1	0.024390243902439
BP	GO:0045124	regulation of bone resorption	41/18903	0.0236077574468921	0.0591480204158276	0.0254503205830139	PRKCA	1	0.024390243902439
BP	GO:0045454	cell redox homeostasis	41/18903	0.0236077574468921	0.0591480204158276	0.0254503205830139	NFE2L2	1	0.024390243902439
BP	GO:0046688	response to copper ion	41/18903	0.0236077574468921	0.0591480204158276	0.0254503205830139	NFE2L2	1	0.024390243902439
BP	GO:0072210	metanephric nephron development	41/18903	0.0236077574468921	0.0591480204158276	0.0254503205830139	STAT1	1	0.024390243902439
BP	GO:1901031	regulation of response to reactive oxygen species	41/18903	0.0236077574468921	0.0591480204158276	0.0254503205830139	NFE2L2	1	0.024390243902439
BP	GO:0040013	negative regulation of locomotion	419/18903	0.0236171598105852	0.0591480204158276	0.0254503205830139	NFE2L2/CYP1B1	2	0.00477326968973747
BP	GO:0010463	mesenchymal cell proliferation	42/18903	0.0241771729207588	0.059840275498887	0.0257481853917635	STAT1	1	0.0238095238095238
BP	GO:0032735	positive regulation of interleukin-12 production	42/18903	0.0241771729207588	0.059840275498887	0.0257481853917635	IRF1	1	0.0238095238095238
BP	GO:0034142	toll-like receptor 4 signaling pathway	42/18903	0.0241771729207588	0.059840275498887	0.0257481853917635	NFKBIA	1	0.0238095238095238
BP	GO:0050691	regulation of defense response to virus by host	42/18903	0.0241771729207588	0.059840275498887	0.0257481853917635	STAT1	1	0.0238095238095238
BP	GO:0052548	regulation of endopeptidase activity	428/18903	0.0245736010511961	0.0606436236468114	0.026093851531741	RAF1/CASP1	2	0.00467289719626168
BP	GO:0002347	response to tumor cell	43/18903	0.0247462864936278	0.0608178852187223	0.0261688331260404	AHR	1	0.0232558139534884
BP	GO:0034329	cell junction assembly	430/18903	0.024788332364029	0.0608178852187223	0.0261688331260404	IKBKB/PRKCA	2	0.00465116279069767
BP	GO:0010828	positive regulation of glucose transmembrane transport	44/18903	0.0253150983095647	0.0613963878542316	0.0264177523194187	NFE2L2	1	0.0227272727272727
BP	GO:0014911	positive regulation of smooth muscle cell migration	44/18903	0.0253150983095647	0.0613963878542316	0.0264177523194187	CYP1B1	1	0.0227272727272727
BP	GO:0046640	regulation of alpha-beta T cell proliferation	44/18903	0.0253150983095647	0.0613963878542316	0.0264177523194187	IRF1	1	0.0227272727272727
BP	GO:0071763	nuclear membrane organization	44/18903	0.0253150983095647	0.0613963878542316	0.0264177523194187	PRKCA	1	0.0227272727272727
BP	GO:0019098	reproductive behavior	45/18903	0.0258836085125763	0.0622386483892149	0.0267801617539026	NR3C1	1	0.0222222222222222
BP	GO:0043620	regulation of DNA-templated transcription in response to stress	45/18903	0.0258836085125763	0.0622386483892149	0.0267801617539026	NFE2L2	1	0.0222222222222222
BP	GO:0046427	positive regulation of receptor signaling pathway via JAK-STAT	45/18903	0.0258836085125763	0.0622386483892149	0.0267801617539026	CYP1B1	1	0.0222222222222222
BP	GO:0042398	cellular modified amino acid biosynthetic process	46/18903	0.0264518172466072	0.0630659145653572	0.027136119387688	NFE2L2	1	0.0217391304347826
BP	GO:0060443	mammary gland morphogenesis	46/18903	0.0264518172466072	0.0630659145653572	0.027136119387688	NR3C1	1	0.0217391304347826
BP	GO:1904752	regulation of vascular associated smooth muscle cell migration	46/18903	0.0264518172466072	0.0630659145653572	0.027136119387688	NFE2L2	1	0.0217391304347826
BP	GO:0002683	negative regulation of immune system process	449/18903	0.0268675357712705	0.0631707690007697	0.0271812363497949	IRF1/AHR	2	0.0044543429844098
BP	GO:0006984	ER-nucleus signaling pathway	47/18903	0.0270197246555425	0.0631707690007697	0.0271812363497949	NFE2L2	1	0.0212765957446809
BP	GO:0045601	regulation of endothelial cell differentiation	47/18903	0.0270197246555425	0.0631707690007697	0.0271812363497949	IKBKB	1	0.0212765957446809
BP	GO:0045646	regulation of erythrocyte differentiation	47/18903	0.0270197246555425	0.0631707690007697	0.0271812363497949	STAT1	1	0.0212765957446809
BP	GO:0046633	alpha-beta T cell proliferation	47/18903	0.0270197246555425	0.0631707690007697	0.0271812363497949	IRF1	1	0.0212765957446809
BP	GO:0071470	cellular response to osmotic stress	47/18903	0.0270197246555425	0.0631707690007697	0.0271812363497949	CASP1	1	0.0212765957446809
BP	GO:1902895	positive regulation of miRNA transcription	47/18903	0.0270197246555425	0.0631707690007697	0.0271812363497949	NR3C1	1	0.0212765957446809
BP	GO:0035305	negative regulation of dephosphorylation	48/18903	0.0275873308832042	0.0632709436560444	0.0272243396873726	IKBKB	1	0.0208333333333333
BP	GO:0035850	epithelial cell differentiation involved in kidney development	48/18903	0.0275873308832042	0.0632709436560444	0.0272243396873726	STAT1	1	0.0208333333333333
BP	GO:0045581	negative regulation of T cell differentiation	48/18903	0.0275873308832042	0.0632709436560444	0.0272243396873726	IRF1	1	0.0208333333333333
BP	GO:0046850	regulation of bone remodeling	48/18903	0.0275873308832042	0.0632709436560444	0.0272243396873726	PRKCA	1	0.0208333333333333
BP	GO:0048538	thymus development	48/18903	0.0275873308832042	0.0632709436560444	0.0272243396873726	RAF1	1	0.0208333333333333
BP	GO:0061028	establishment of endothelial barrier	48/18903	0.0275873308832042	0.0632709436560444	0.0272243396873726	IKBKB	1	0.0208333333333333
BP	GO:1904738	vascular associated smooth muscle cell migration	48/18903	0.0275873308832042	0.0632709436560444	0.0272243396873726	NFE2L2	1	0.0208333333333333
BP	GO:0052547	regulation of peptidase activity	459/18903	0.0279900561093842	0.0635361306040413	0.027338444822143	RAF1/CASP1	2	0.00435729847494553
BP	GO:0019884	antigen processing and presentation of exogenous antigen	49/18903	0.0281546360733548	0.0635361306040413	0.027338444822143	IKBKB	1	0.0204081632653061
BP	GO:0031281	positive regulation of cyclase activity	49/18903	0.0281546360733548	0.0635361306040413	0.027338444822143	RAF1	1	0.0204081632653061
BP	GO:0033628	regulation of cell adhesion mediated by integrin	49/18903	0.0281546360733548	0.0635361306040413	0.027338444822143	CYP1B1	1	0.0204081632653061
BP	GO:0043330	response to exogenous dsRNA	49/18903	0.0281546360733548	0.0635361306040413	0.027338444822143	NFKBIA	1	0.0204081632653061
BP	GO:1904894	positive regulation of receptor signaling pathway via STAT	49/18903	0.0281546360733548	0.0635361306040413	0.027338444822143	CYP1B1	1	0.0204081632653061
BP	GO:0051349	positive regulation of lyase activity	50/18903	0.0287216403696945	0.0644709161489951	0.0277406660905504	RAF1	1	0.02
BP	GO:1902041	regulation of extrinsic apoptotic signaling pathway via death domain receptors	50/18903	0.0287216403696945	0.0644709161489951	0.0277406660905504	RAF1	1	0.02
BP	GO:0046700	heterocycle catabolic process	468/18903	0.0290167180302793	0.0648802159186063	0.027916780359091	NFE2L2/PRKCA	2	0.00427350427350427
BP	GO:0010665	regulation of cardiac muscle cell apoptotic process	51/18903	0.0292883439158638	0.0648802159186063	0.027916780359091	NFE2L2	1	0.0196078431372549
BP	GO:0030225	macrophage differentiation	51/18903	0.0292883439158638	0.0648802159186063	0.027916780359091	PRKCA	1	0.0196078431372549
BP	GO:0043124	negative regulation of I-kappaB kinase/NF-kappaB signaling	51/18903	0.0292883439158638	0.0648802159186063	0.027916780359091	STAT1	1	0.0196078431372549
BP	GO:0060324	face development	51/18903	0.0292883439158638	0.0648802159186063	0.027916780359091	RAF1	1	0.0196078431372549
BP	GO:0010543	regulation of platelet activation	52/18903	0.0298547468554423	0.0657895727049434	0.0283080600937958	PRKCA	1	0.0192307692307692
BP	GO:0043392	negative regulation of DNA binding	52/18903	0.0298547468554423	0.0657895727049434	0.0283080600937958	NFKBIA	1	0.0192307692307692
BP	GO:0006111	regulation of gluconeogenesis	53/18903	0.0304208493319462	0.0660030766996468	0.0283999269909929	NR3C1	1	0.0188679245283019
BP	GO:0009409	response to cold	53/18903	0.0304208493319462	0.0660030766996468	0.0283999269909929	NFKBIA	1	0.0188679245283019
BP	GO:0010656	negative regulation of muscle cell apoptotic process	53/18903	0.0304208493319462	0.0660030766996468	0.0283999269909929	NFE2L2	1	0.0188679245283019
BP	GO:0010662	regulation of striated muscle cell apoptotic process	53/18903	0.0304208493319462	0.0660030766996468	0.0283999269909929	NFE2L2	1	0.0188679245283019
BP	GO:0010874	regulation of cholesterol efflux	53/18903	0.0304208493319462	0.0660030766996468	0.0283999269909929	NFKBIA	1	0.0188679245283019
BP	GO:0019933	cAMP-mediated signaling	53/18903	0.0304208493319462	0.0660030766996468	0.0283999269909929	AHR	1	0.0188679245283019
BP	GO:0050673	epithelial cell proliferation	481/18903	0.030526762787466	0.0660630456221058	0.0284257305308387	STAT1/PRKCA	2	0.00415800415800416
BP	GO:0010883	regulation of lipid storage	54/18903	0.0309866514888351	0.0663774970979106	0.0285610332985522	NFKBIA	1	0.0185185185185185
BP	GO:0030857	negative regulation of epithelial cell differentiation	54/18903	0.0309866514888351	0.0663774970979106	0.0285610332985522	STAT1	1	0.0185185185185185
BP	GO:0042149	cellular response to glucose starvation	54/18903	0.0309866514888351	0.0663774970979106	0.0285610332985522	NFE2L2	1	0.0185185185185185
BP	GO:0042572	retinol metabolic process	54/18903	0.0309866514888351	0.0663774970979106	0.0285610332985522	CYP1B1	1	0.0185185185185185
BP	GO:0010659	cardiac muscle cell apoptotic process	55/18903	0.0315521534695036	0.0668234617028996	0.0287529237808685	NFE2L2	1	0.0181818181818182
BP	GO:0038093	Fc receptor signaling pathway	55/18903	0.0315521534695036	0.0668234617028996	0.0287529237808685	IKBKB	1	0.0181818181818182
BP	GO:0043525	positive regulation of neuron apoptotic process	55/18903	0.0315521534695036	0.0668234617028996	0.0287529237808685	NR3C1	1	0.0181818181818182
BP	GO:1903202	negative regulation of oxidative stress-induced cell death	55/18903	0.0315521534695036	0.0668234617028996	0.0287529237808685	NFE2L2	1	0.0181818181818182
BP	GO:0022407	regulation of cell-cell adhesion	490/18903	0.0315907123453281	0.0668234617028996	0.0287529237808685	IRF1/PRKCA	2	0.00408163265306122
BP	GO:0002707	negative regulation of lymphocyte mediated immunity	56/18903	0.0321173554172882	0.067096653396513	0.0288704732125181	AHR	1	0.0178571428571429
BP	GO:0043331	response to dsRNA	56/18903	0.0321173554172882	0.067096653396513	0.0288704732125181	NFKBIA	1	0.0178571428571429
BP	GO:0043687	post-translational protein modification	56/18903	0.0321173554172882	0.067096653396513	0.0288704732125181	PRKCA	1	0.0178571428571429
BP	GO:0045761	regulation of adenylate cyclase activity	56/18903	0.0321173554172882	0.067096653396513	0.0288704732125181	RAF1	1	0.0178571428571429
BP	GO:2000630	positive regulation of miRNA metabolic process	56/18903	0.0321173554172882	0.067096653396513	0.0288704732125181	NR3C1	1	0.0178571428571429
BP	GO:0043410	positive regulation of MAPK cascade	496/18903	0.0323083469354912	0.0672776227055858	0.0289483410244788	RAF1/PRKCA	2	0.00403225806451613
BP	GO:0002823	negative regulation of adaptive immune response based on somatic recombination of immune receptors built from immunoglobulin superfamily domains	57/18903	0.0326822574754623	0.0672776227055858	0.0289483410244788	AHR	1	0.0175438596491228
BP	GO:0006749	glutathione metabolic process	57/18903	0.0326822574754623	0.0672776227055858	0.0289483410244788	NFE2L2	1	0.0175438596491228
BP	GO:0010658	striated muscle cell apoptotic process	57/18903	0.0326822574754623	0.0672776227055858	0.0289483410244788	NFE2L2	1	0.0175438596491228
BP	GO:0032608	interferon-beta production	57/18903	0.0326822574754623	0.0672776227055858	0.0289483410244788	IRF1	1	0.0175438596491228
BP	GO:0032648	regulation of interferon-beta production	57/18903	0.0326822574754623	0.0672776227055858	0.0289483410244788	IRF1	1	0.0175438596491228
BP	GO:0001961	positive regulation of cytokine-mediated signaling pathway	58/18903	0.0332468597872402	0.0677786223681901	0.0291639120940703	CASP1	1	0.0172413793103448
BP	GO:0019369	arachidonic acid metabolic process	58/18903	0.0332468597872402	0.0677786223681901	0.0291639120940703	CYP1B1	1	0.0172413793103448
BP	GO:0045620	negative regulation of lymphocyte differentiation	58/18903	0.0332468597872402	0.0677786223681901	0.0291639120940703	IRF1	1	0.0172413793103448
BP	GO:0061005	cell differentiation involved in kidney development	58/18903	0.0332468597872402	0.0677786223681901	0.0291639120940703	STAT1	1	0.0172413793103448
BP	GO:0002763	positive regulation of myeloid leukocyte differentiation	59/18903	0.0338111624957751	0.0681064943828978	0.029304989476303	PRKCA	1	0.0169491525423729
BP	GO:0010574	regulation of vascular endothelial growth factor production	59/18903	0.0338111624957751	0.0681064943828978	0.029304989476303	CYP1B1	1	0.0169491525423729
BP	GO:0035773	insulin secretion involved in cellular response to glucose stimulus	59/18903	0.0338111624957751	0.0681064943828978	0.029304989476303	RAF1	1	0.0169491525423729
BP	GO:0043666	regulation of phosphoprotein phosphatase activity	59/18903	0.0338111624957751	0.0681064943828978	0.029304989476303	IKBKB	1	0.0169491525423729
BP	GO:0046324	regulation of glucose import	59/18903	0.0338111624957751	0.0681064943828978	0.029304989476303	NFE2L2	1	0.0169491525423729
BP	GO:0002753	cytoplasmic pattern recognition receptor signaling pathway	60/18903	0.0343751657441589	0.0687503314883178	0.0295820209072956	NFKBIA	1	0.0166666666666667
BP	GO:0006998	nuclear envelope organization	60/18903	0.0343751657441589	0.0687503314883178	0.0295820209072956	PRKCA	1	0.0166666666666667
BP	GO:2000351	regulation of endothelial cell apoptotic process	60/18903	0.0343751657441589	0.0687503314883178	0.0295820209072956	NFE2L2	1	0.0166666666666667
BP	GO:0030865	cortical cytoskeleton organization	61/18903	0.0349388696754238	0.0693844847201358	0.0298548855430866	IKBKB	1	0.0163934426229508
BP	GO:0046456	icosanoid biosynthetic process	61/18903	0.0349388696754238	0.0693844847201358	0.0298548855430866	CASP1	1	0.0163934426229508
BP	GO:1902893	regulation of miRNA transcription	61/18903	0.0349388696754238	0.0693844847201358	0.0298548855430866	NR3C1	1	0.0163934426229508
BP	GO:0002820	negative regulation of adaptive immune response	62/18903	0.0355022744325389	0.069845966482664	0.0300534527769008	AHR	1	0.0161290322580645
BP	GO:0061614	miRNA transcription	62/18903	0.0355022744325389	0.069845966482664	0.0300534527769008	NR3C1	1	0.0161290322580645
BP	GO:0090303	positive regulation of wound healing	62/18903	0.0355022744325389	0.069845966482664	0.0300534527769008	NFE2L2	1	0.0161290322580645
BP	GO:1904036	negative regulation of epithelial cell apoptotic process	62/18903	0.0355022744325389	0.069845966482664	0.0300534527769008	NFE2L2	1	0.0161290322580645
BP	GO:0010573	vascular endothelial growth factor production	63/18903	0.0360653801584154	0.0701363614140613	0.0301784044498019	CYP1B1	1	0.0158730158730159
BP	GO:0032615	interleukin-12 production	63/18903	0.0360653801584154	0.0701363614140613	0.0301784044498019	IRF1	1	0.0158730158730159
BP	GO:0032655	regulation of interleukin-12 production	63/18903	0.0360653801584154	0.0701363614140613	0.0301784044498019	IRF1	1	0.0158730158730159
BP	GO:0032731	positive regulation of interleukin-1 beta production	63/18903	0.0360653801584154	0.0701363614140613	0.0301784044498019	CASP1	1	0.0158730158730159
BP	GO:0045453	bone resorption	63/18903	0.0360653801584154	0.0701363614140613	0.0301784044498019	PRKCA	1	0.0158730158730159
BP	GO:0002218	activation of innate immune response	64/18903	0.0366281869959025	0.0707418531454044	0.0304389365616919	IKBKB	1	0.015625
BP	GO:0030199	collagen fibril organization	64/18903	0.0366281869959025	0.0707418531454044	0.0304389365616919	CYP1B1	1	0.015625
BP	GO:0048002	antigen processing and presentation of peptide antigen	64/18903	0.0366281869959025	0.0707418531454044	0.0304389365616919	IKBKB	1	0.015625
BP	GO:0001885	endothelial cell development	65/18903	0.0371906950877888	0.0713385151229404	0.0306956693906391	IKBKB	1	0.0153846153846154
BP	GO:0060760	positive regulation of response to cytokine stimulus	65/18903	0.0371906950877888	0.0713385151229404	0.0306956693906391	CASP1	1	0.0153846153846154
BP	GO:1905953	negative regulation of lipid localization	65/18903	0.0371906950877888	0.0713385151229404	0.0306956693906391	NFKBIA	1	0.0153846153846154
BP	GO:0072577	endothelial cell apoptotic process	66/18903	0.0377529045768022	0.07225272440549	0.031089037066468	NFE2L2	1	0.0151515151515152
BP	GO:0030888	regulation of B cell proliferation	67/18903	0.0383148156056101	0.0729970753298757	0.0314093177710241	AHR	1	0.0149253731343284
BP	GO:0035019	somatic stem cell population maintenance	67/18903	0.0383148156056101	0.0729970753298757	0.0314093177710241	RAF1	1	0.0149253731343284
BP	GO:0002704	negative regulation of leukocyte mediated immunity	68/18903	0.0388764283168197	0.0737341696615637	0.0317264760953348	AHR	1	0.0147058823529412
BP	GO:0042446	hormone biosynthetic process	68/18903	0.0388764283168197	0.0737341696615637	0.0317264760953348	NR3C1	1	0.0147058823529412
BP	GO:0010611	regulation of cardiac muscle hypertrophy	69/18903	0.0394377428529764	0.0742978905533752	0.031969034972455	PRKCA	1	0.0144927536231884
BP	GO:0061180	mammary gland epithelium development	69/18903	0.0394377428529764	0.0742978905533752	0.031969034972455	NR3C1	1	0.0144927536231884
BP	GO:0070830	bicellular tight junction assembly	69/18903	0.0394377428529764	0.0742978905533752	0.031969034972455	IKBKB	1	0.0144927536231884
BP	GO:0006081	cellular aldehyde metabolic process	70/18903	0.0399987593565665	0.075019895326538	0.0322797005333695	CYP1B1	1	0.0142857142857143
BP	GO:0030193	regulation of blood coagulation	70/18903	0.0399987593565665	0.075019895326538	0.0322797005333695	NFE2L2	1	0.0142857142857143
BP	GO:0032922	circadian regulation of gene expression	71/18903	0.0405594779700154	0.0755677691096975	0.0325154406870113	AHR	1	0.0140845070422535
BP	GO:0033344	cholesterol efflux	71/18903	0.0405594779700154	0.0755677691096975	0.0325154406870113	NFKBIA	1	0.0140845070422535
BP	GO:0070527	platelet aggregation	71/18903	0.0405594779700154	0.0755677691096975	0.0325154406870113	PRKCA	1	0.0140845070422535
BP	GO:0014743	regulation of muscle hypertrophy	72/18903	0.0411198988356873	0.0761078829327196	0.0327478418705266	PRKCA	1	0.0138888888888889
BP	GO:0042698	ovulation cycle	72/18903	0.0411198988356873	0.0761078829327196	0.0327478418705266	CYP1B1	1	0.0138888888888889
BP	GO:1900046	regulation of hemostasis	72/18903	0.0411198988356873	0.0761078829327196	0.0327478418705266	NFE2L2	1	0.0138888888888889
BP	GO:0006801	superoxide metabolic process	74/18903	0.0422398478928561	0.0773328234741226	0.033274911572178	NFE2L2	1	0.0135135135135135
BP	GO:0032732	positive regulation of interleukin-1 production	74/18903	0.0422398478928561	0.0773328234741226	0.033274911572178	CASP1	1	0.0135135135135135
BP	GO:0050688	regulation of defense response to virus	74/18903	0.0422398478928561	0.0773328234741226	0.033274911572178	STAT1	1	0.0135135135135135
BP	GO:2000573	positive regulation of DNA biosynthetic process	74/18903	0.0422398478928561	0.0773328234741226	0.033274911572178	CYP1B1	1	0.0135135135135135
BP	GO:2000628	regulation of miRNA metabolic process	74/18903	0.0422398478928561	0.0773328234741226	0.033274911572178	NR3C1	1	0.0135135135135135
BP	GO:0046323	glucose import	75/18903	0.0427993763687804	0.0775164670713533	0.033353930081837	NFE2L2	1	0.0133333333333333
BP	GO:0050810	regulation of steroid biosynthetic process	75/18903	0.0427993763687804	0.0775164670713533	0.033353930081837	NR3C1	1	0.0133333333333333
BP	GO:0050818	regulation of coagulation	75/18903	0.0427993763687804	0.0775164670713533	0.033353930081837	NFE2L2	1	0.0133333333333333
BP	GO:0060337	type I interferon signaling pathway	75/18903	0.0427993763687804	0.0775164670713533	0.033353930081837	STAT1	1	0.0133333333333333
BP	GO:0120192	tight junction assembly	75/18903	0.0427993763687804	0.0775164670713533	0.033353930081837	IKBKB	1	0.0133333333333333
BP	GO:0001937	negative regulation of endothelial cell proliferation	76/18903	0.043358607665782	0.0777073488165181	0.033436063035294	STAT1	1	0.0131578947368421
BP	GO:0006809	nitric oxide biosynthetic process	76/18903	0.043358607665782	0.0777073488165181	0.033436063035294	CYP1B1	1	0.0131578947368421
BP	GO:0051339	regulation of lyase activity	76/18903	0.043358607665782	0.0777073488165181	0.033436063035294	RAF1	1	0.0131578947368421
BP	GO:0010827	regulation of glucose transmembrane transport	77/18903	0.0439175419259231	0.0777073488165181	0.033436063035294	NFE2L2	1	0.012987012987013
BP	GO:0030968	endoplasmic reticulum unfolded protein response	77/18903	0.0439175419259231	0.0777073488165181	0.033436063035294	NFE2L2	1	0.012987012987013
BP	GO:0031279	regulation of cyclase activity	77/18903	0.0439175419259231	0.0777073488165181	0.033436063035294	RAF1	1	0.012987012987013
BP	GO:0034121	regulation of toll-like receptor signaling pathway	77/18903	0.0439175419259231	0.0777073488165181	0.033436063035294	IRF1	1	0.012987012987013
BP	GO:0043297	apical junction assembly	77/18903	0.0439175419259231	0.0777073488165181	0.033436063035294	IKBKB	1	0.012987012987013
BP	GO:0071357	cellular response to type I interferon	77/18903	0.0439175419259231	0.0777073488165181	0.033436063035294	STAT1	1	0.012987012987013
BP	GO:0072088	nephron epithelium morphogenesis	77/18903	0.0439175419259231	0.0777073488165181	0.033436063035294	STAT1	1	0.012987012987013
BP	GO:1903036	positive regulation of response to wounding	77/18903	0.0439175419259231	0.0777073488165181	0.033436063035294	NFE2L2	1	0.012987012987013
BP	GO:0043154	negative regulation of cysteine-type endopeptidase activity involved in apoptotic process	78/18903	0.0444761792912056	0.0785311617610409	0.0337905348061351	RAF1	1	0.0128205128205128
BP	GO:0072028	nephron morphogenesis	80/18903	0.0455925639049037	0.0801669248661224	0.0344943740069995	STAT1	1	0.0125
BP	GO:1903201	regulation of oxidative stress-induced cell death	80/18903	0.0455925639049037	0.0801669248661224	0.0344943740069995	NFE2L2	1	0.0125
BP	GO:0032371	regulation of sterol transport	81/18903	0.0461503114370205	0.0806436083909841	0.0346994822834741	NFKBIA	1	0.0123456790123457
BP	GO:0032374	regulation of cholesterol transport	81/18903	0.0461503114370205	0.0806436083909841	0.0346994822834741	NFKBIA	1	0.0123456790123457
BP	GO:0120193	tight junction organization	81/18903	0.0461503114370205	0.0806436083909841	0.0346994822834741	IKBKB	1	0.0123456790123457
BP	GO:0046209	nitric oxide metabolic process	82/18903	0.046707762641685	0.081113892324243	0.0349018369317334	CYP1B1	1	0.0121951219512195
BP	GO:1905897	regulation of response to endoplasmic reticulum stress	82/18903	0.046707762641685	0.081113892324243	0.0349018369317334	NFE2L2	1	0.0121951219512195
BP	GO:2000736	regulation of stem cell differentiation	82/18903	0.046707762641685	0.081113892324243	0.0349018369317334	NFE2L2	1	0.0121951219512195
BP	GO:0006094	gluconeogenesis	83/18903	0.0472649176605971	0.081577894694364	0.0351014887372856	NR3C1	1	0.0120481927710843
BP	GO:0034340	response to type I interferon	83/18903	0.0472649176605971	0.081577894694364	0.0351014887372856	STAT1	1	0.0120481927710843
BP	GO:2001057	reactive nitrogen species metabolic process	83/18903	0.0472649176605971	0.081577894694364	0.0351014887372856	CYP1B1	1	0.0120481927710843
BP	GO:0010921	regulation of phosphatase activity	84/18903	0.0478217766353966	0.0823705703679075	0.0354425627050737	IKBKB	1	0.0119047619047619
BP	GO:0008625	extrinsic apoptotic signaling pathway via death domain receptors	85/18903	0.048378339707665	0.0829904851895717	0.0357093008111776	RAF1	1	0.0117647058823529
BP	GO:0034103	regulation of tissue remodeling	85/18903	0.048378339707665	0.0829904851895717	0.0357093008111776	PRKCA	1	0.0117647058823529
BP	GO:0006970	response to osmotic stress	86/18903	0.0489346070189209	0.0834359764120591	0.0359009876055879	CASP1	1	0.0116279069767442
BP	GO:0019319	hexose biosynthetic process	86/18903	0.0489346070189209	0.0834359764120591	0.0359009876055879	NR3C1	1	0.0116279069767442
BP	GO:0019935	cyclic-nucleotide-mediated signaling	86/18903	0.0489346070189209	0.0834359764120591	0.0359009876055879	AHR	1	0.0116279069767442
BP	GO:0001523	retinoid metabolic process	87/18903	0.0494905787106252	0.08370751188731	0.0360178243965103	CYP1B1	1	0.0114942528735632
BP	GO:0010660	regulation of muscle cell apoptotic process	87/18903	0.0494905787106252	0.08370751188731	0.0360178243965103	NFE2L2	1	0.0114942528735632
BP	GO:0019915	lipid storage	87/18903	0.0494905787106252	0.08370751188731	0.0360178243965103	NFKBIA	1	0.0114942528735632
BP	GO:0030433	ubiquitin-dependent ERAD pathway	87/18903	0.0494905787106252	0.08370751188731	0.0360178243965103	NFE2L2	1	0.0114942528735632
CC	GO:0035631	CD40 receptor complex	11/19869	0.00607458371043479	0.0416755146968996	0.0334239716867365	IKBKB	1	0.0909090909090909
CC	GO:1904090	peptidase inhibitor complex	11/19869	0.00607458371043479	0.0416755146968996	0.0334239716867365	CASP1	1	0.0909090909090909
CC	GO:0090575	RNA polymerase II transcription regulator complex	249/19869	0.00798516823020535	0.0416755146968996	0.0334239716867365	NFE2L2/STAT1	2	0.00803212851405622
CC	GO:0031143	pseudopodium	18/19869	0.00992274159449991	0.0416755146968996	0.0334239716867365	RAF1	1	0.0555555555555556
CC	GO:0061702	inflammasome complex	18/19869	0.00992274159449991	0.0416755146968996	0.0334239716867365	CASP1	1	0.0555555555555556
MF	GO:0001221	transcription coregulator binding	109/18432	3.20674160217508e-05	0.00155605200629824	0.000519349835221493	NFE2L2/STAT1/AHR	3	0.0275229357798165
MF	GO:0061629	RNA polymerase II-specific DNA-binding transcription factor binding	350/18432	3.79524879584937e-05	0.00155605200629824	0.000519349835221493	NFE2L2/STAT1/NFKBIA/AHR	4	0.0114285714285714
MF	GO:0140297	DNA-binding transcription factor binding	476/18432	0.000125465670970431	0.0034293950065251	0.00114459910358989	NFE2L2/STAT1/NFKBIA/AHR	4	0.00840336134453781
MF	GO:0001223	transcription coactivator binding	40/18432	0.000249455076955073	0.00412938946357945	0.00137823011621394	STAT1/AHR	2	0.05
MF	GO:0051879	Hsp90 protein binding	43/18432	0.000288510262935294	0.00412938946357945	0.00137823011621394	NR3C1/AHR	2	0.0465116279069767
MF	GO:0001046	core promoter sequence-specific DNA binding	44/18432	0.000302150448554594	0.00412938946357945	0.00137823011621394	NR3C1/STAT1	2	0.0454545454545455
MF	GO:0004879	nuclear receptor activity	52/18432	0.000422419888833469	0.00432980386054305	0.00144512067232502	NR3C1/AHR	2	0.0384615384615385
MF	GO:0098531	ligand-activated transcription factor activity	52/18432	0.000422419888833469	0.00432980386054305	0.00144512067232502	NR3C1/AHR	2	0.0384615384615385
MF	GO:0106310	protein serine kinase activity	363/18432	0.00111135695811793	0.010125696729519	0.00337956501883816	RAF1/IKBKB/PRKCA	3	0.00826446280991736
MF	GO:0004674	protein serine/threonine kinase activity	430/18432	0.00180945056386417	0.0148374946236862	0.00495218049057562	RAF1/IKBKB/PRKCA	3	0.00697674418604651
MF	GO:0001228	DNA-binding transcription activator activity, RNA polymerase II-specific	468/18432	0.00230516155910667	0.0149687966605108	0.00499600402019617	NR3C1/NFE2L2/IRF1	3	0.00641025641025641
MF	GO:0001216	DNA-binding transcription activator activity	472/18432	0.00236179522201855	0.0149687966605108	0.00499600402019617	NR3C1/NFE2L2/IRF1	3	0.00635593220338983
MF	GO:0031072	heat shock protein binding	124/18432	0.00237310190959318	0.0149687966605108	0.00499600402019617	NR3C1/AHR	2	0.0161290322580645
MF	GO:0001094	TFIID-class transcription factor complex binding	10/18432	0.00595333008971466	0.0325448711571068	0.0108622163040408	AHR	1	0.1
MF	GO:0097199	cysteine-type endopeptidase activity involved in apoptotic signaling pathway	10/18432	0.00595333008971466	0.0325448711571068	0.0108622163040408	CASP1	1	0.1
MF	GO:1990459	transferrin receptor binding	11/18432	0.00654688743251219	0.033552798091625	0.0111986232398235	IKBKB	1	0.0909090909090909
MF	GO:0097153	cysteine-type endopeptidase activity involved in apoptotic process	15/18432	0.00891789620007544	0.0385884528229178	0.0128793295686247	CASP1	1	0.0666666666666667
MF	GO:0004698	calcium-dependent protein kinase C activity	16/18432	0.00950984402772348	0.0385884528229178	0.0128793295686247	PRKCA	1	0.0625
MF	GO:0050700	CARD domain binding	16/18432	0.00950984402772348	0.0385884528229178	0.0128793295686247	CASP1	1	0.0625
MF	GO:0004697	protein kinase C activity	17/18432	0.0101014704241011	0.0385884528229178	0.0128793295686247	PRKCA	1	0.0588235294117647
MF	GO:0008656	cysteine-type endopeptidase activator activity involved in apoptotic process	17/18432	0.0101014704241011	0.0385884528229178	0.0128793295686247	CASP1	1	0.0588235294117647
MF	GO:0000979	RNA polymerase II core promoter sequence-specific DNA binding	20/18432	0.0118744225962087	0.0385884528229178	0.0128793295686247	STAT1	1	0.05
MF	GO:0016505	peptidase activator activity involved in apoptotic process	20/18432	0.0118744225962087	0.0385884528229178	0.0128793295686247	CASP1	1	0.05
MF	GO:0035173	histone kinase activity	20/18432	0.0118744225962087	0.0385884528229178	0.0128793295686247	PRKCA	1	0.05
MF	GO:0009931	calcium-dependent protein serine/threonine kinase activity	22/18432	0.0130547864328275	0.0385884528229178	0.0128793295686247	PRKCA	1	0.0454545454545455
MF	GO:0010857	calcium-dependent protein kinase activity	23/18432	0.0136444875381635	0.0385884528229178	0.0128793295686247	PRKCA	1	0.0434782608695652
MF	GO:0035035	histone acetyltransferase binding	23/18432	0.0136444875381635	0.0385884528229178	0.0128793295686247	STAT1	1	0.0434782608695652
MF	GO:0003707	nuclear steroid receptor activity	24/18432	0.0142338683104533	0.0385884528229178	0.0128793295686247	NR3C1	1	0.0416666666666667
MF	GO:0044389	ubiquitin-like protein ligase binding	318/18432	0.01472473510276	0.0385884528229178	0.0128793295686247	STAT1/NFKBIA	2	0.00628930817610063
MF	GO:0001091	RNA polymerase II general transcription initiation factor binding	25/18432	0.0148229289063131	0.0385884528229178	0.0128793295686247	AHR	1	0.04
MF	GO:0070330	aromatase activity	25/18432	0.0148229289063131	0.0385884528229178	0.0128793295686247	CYP1B1	1	0.04
MF	GO:0017025	TBP-class protein binding	26/18432	0.0154116694822909	0.0385884528229178	0.0128793295686247	AHR	1	0.0384615384615385
MF	GO:0004709	MAP kinase kinase kinase activity	27/18432	0.0160000901948684	0.0385884528229178	0.0128793295686247	RAF1	1	0.037037037037037
MF	GO:0008139	nuclear localization sequence binding	27/18432	0.0160000901948684	0.0385884528229178	0.0128793295686247	NFKBIA	1	0.037037037037037
MF	GO:0046982	protein heterodimerization activity	341/18432	0.0168090528480146	0.0393812095296342	0.0131439210240114	IKBKB/AHR	2	0.00586510263929619
MF	GO:0051721	protein phosphatase 2A binding	30/18432	0.0177634347159776	0.0395986146881162	0.0132164824376254	STAT1	1	0.0333333333333333
MF	GO:0005164	tumor necrosis factor receptor binding	31/18432	0.0183505775383953	0.0395986146881162	0.0132164824376254	STAT1	1	0.032258064516129
MF	GO:0051059	NF-kappaB binding	31/18432	0.0183505775383953	0.0395986146881162	0.0132164824376254	NFKBIA	1	0.032258064516129
MF	GO:0008395	steroid hydroxylase activity	38/18432	0.0224516517341194	0.0472060369794306	0.0157555450765751	CYP1B1	1	0.0263157894736842
MF	GO:0016712	oxidoreductase activity, acting on paired donors, with incorporation or reduction of molecular oxygen, reduced flavin or flavoprotein as one donor, and incorporation of one atom of oxygen	40/18432	0.023620522963797	0.047241045927594	0.0157672297062573	CYP1B1	1	0.025
MF	GO:0043028	cysteine-type endopeptidase regulator activity involved in apoptotic process	40/18432	0.023620522963797	0.047241045927594	0.0157672297062573	CASP1	1	0.025
MF	GO:0001222	transcription corepressor binding	44/18432	0.0259544545087234	0.0506057171531971	0.0168902265209644	STAT1	1	0.0227272727272727
MF	GO:0016504	peptidase activator activity	45/18432	0.0265371443608229	0.0506057171531971	0.0168902265209644	CASP1	1	0.0222222222222222
MF	GO:0048020	CCR chemokine receptor binding	47/18432	0.0277015735106475	0.0513735987313942	0.0171465156228016	STAT1	1	0.0212765957446809
MF	GO:0032813	tumor necrosis factor receptor superfamily binding	49/18432	0.0288647362884689	0.0513735987313942	0.0171465156228016	STAT1	1	0.0204081632653061
MF	GO:0070888	E-box binding	49/18432	0.0288647362884689	0.0513735987313942	0.0171465156228016	AHR	1	0.0204081632653061
MF	GO:0005048	signal sequence binding	50/18432	0.0294458431753113	0.0513735987313942	0.0171465156228016	NFKBIA	1	0.02
MF	GO:0140296	general transcription initiation factor binding	53/18432	0.0311872676856263	0.0532782489629449	0.0177822140312782	AHR	1	0.0188679245283019
MF	GO:0140677	molecular function activator activity	59/18432	0.0346615979475597	0.0575884207066728	0.0192207822641013	NR3C1	1	0.0169491525423729
MF	GO:0001098	basal transcription machinery binding	61/18432	0.0358171884882965	0.0575884207066728	0.0192207822641013	AHR	1	0.0163934426229508
MF	GO:0001099	basal RNA polymerase II transcription machinery binding	61/18432	0.0358171884882965	0.0575884207066728	0.0192207822641013	AHR	1	0.0163934426229508
MF	GO:1990841	promoter-specific chromatin binding	63/18432	0.036971521311958	0.05830124514578	0.0194586954273463	STAT1	1	0.0158730158730159
MF	GO:0016836	hydro-lyase activity	65/18432	0.0381245976506612	0.0587676765162501	0.0196143721363607	CYP1B1	1	0.0153846153846154
MF	GO:0097110	scaffold protein binding	66/18432	0.0387006650228964	0.0587676765162501	0.0196143721363607	IKBKB	1	0.0151515151515152
MF	GO:0042379	chemokine receptor binding	71/18432	0.0415763000620933	0.0619864837289392	0.0206886851983622	STAT1	1	0.0140845070422535
MF	GO:0016835	carbon-oxygen lyase activity	80/18432	0.0467327438155981	0.0684300891585544	0.0228393108873224	CYP1B1	1	0.0125
