# Supplementary material for: Identification and validation of biomarkers of Shenggu Zaizao Wan in the treatment of steroid-induced osteonecrosis of the femoral head by integrating network pharmacology and bulk transcriptomic
Source: Front Med (Lausanne). 2026 Feb 4;13:1732825. doi: 10.3389/fmed.2026.1732825 (PMC12913513; doi:10.3389/fmed.2026.1732825)
Supplement: Supplementary file 6 [file Table_6.xlsx]

## Sheet: Supplementary Table 6
ID	Description	BgRatio	pvalue	p.adjust	qvalue	geneID	Count
hsa04625	C-type lectin receptor signaling pathway	105/8866	1.05220083994938e-09	1.65195531872053e-07	6.64547898915399e-08	STAT1/NFKBIA/RAF1/IKBKB/CASP1/IRF1	6
hsa05164	Influenza A	173/8866	2.157121416055e-08	1.69334031160318e-06	6.81196236648949e-07	STAT1/NFKBIA/RAF1/IKBKB/CASP1/PRKCA	6
hsa05208	Chemical carcinogenesis - reactive oxygen species	227/8866	1.09480616803716e-07	5.72948561272779e-06	2.30485509060454e-06	NFE2L2/CYP1B1/NFKBIA/RAF1/IKBKB/AHR	6
hsa05161	Hepatitis B	163/8866	8.34760667344674e-07	3.27643561932785e-05	1.31804315896527e-05	STAT1/NFKBIA/RAF1/IKBKB/PRKCA	5
hsa05235	PD-L1 expression and PD-1 checkpoint pathway in cancer	90/8866	3.10351967653051e-06	8.79224290280714e-05	3.53693982010344e-05	STAT1/NFKBIA/RAF1/IKBKB	4
hsa05417	Lipid and atherosclerosis	216/8866	3.36009282909827e-06	8.79224290280714e-05	3.53693982010344e-05	NFE2L2/NFKBIA/IKBKB/CASP1/PRKCA	5
hsa05171	Coronavirus disease - COVID-19	238/8866	5.41203405714131e-06	0.000121384192424455	4.88303824704479e-05	STAT1/NFKBIA/IKBKB/CASP1/PRKCA	5
hsa04659	Th17 cell differentiation	109/8866	6.67590953347266e-06	0.000131014724594401	5.27045489484684e-05	STAT1/NFKBIA/IKBKB/AHR	4
hsa05160	Hepatitis C	159/8866	2.97990447990993e-05	0.000519827781495398	0.000209116103853328	STAT1/NFKBIA/RAF1/IKBKB	4
hsa04621	NOD-like receptor signaling pathway	189/8866	5.8717520322796e-05	0.000885554836509629	0.000356240631515774	STAT1/NFKBIA/IKBKB/CASP1	4
hsa04062	Chemokine signaling pathway	193/8866	6.37275206821835e-05	0.000885554836509629	0.000356240631515774	STAT1/NFKBIA/RAF1/IKBKB	4
hsa05167	Kaposi sarcoma-associated herpesvirus infection	196/8866	6.76857199879971e-05	0.000885554836509629	0.000356240631515774	STAT1/NFKBIA/RAF1/IKBKB	4
hsa04917	Prolactin signaling pathway	71/8866	7.75575404711444e-05	0.000912987153123981	0.000367276092440086	STAT1/RAF1/IRF1	3
hsa05170	Human immunodeficiency virus 1 infection	213/8866	9.36126031912866e-05	0.000912987153123981	0.000367276092440086	NFKBIA/RAF1/IKBKB/PRKCA	4
hsa05207	Chemical carcinogenesis - receptor activation	215/8866	9.70795945925924e-05	0.000912987153123981	0.000367276092440086	CYP1B1/RAF1/PRKCA/AHR	4
hsa05212	Pancreatic cancer	77/8866	9.88584815484566e-05	0.000912987153123981	0.000367276092440086	STAT1/RAF1/IKBKB	3
hsa05220	Chronic myeloid leukemia	77/8866	9.88584815484566e-05	0.000912987153123981	0.000367276092440086	NFKBIA/RAF1/IKBKB	3
hsa05163	Human cytomegalovirus infection	226/8866	0.000117852846594669	0.00102188189876426	0.000411082225449922	NFKBIA/RAF1/IKBKB/PRKCA	4
hsa04623	Cytosolic DNA-sensing pathway	83/8866	0.000123667236156185	0.00102188189876426	0.000411082225449922	NFKBIA/IKBKB/CASP1	3
hsa04662	B cell receptor signaling pathway	91/8866	0.000162626002230573	0.00126260029920007	0.00050791832351327	NFKBIA/RAF1/IKBKB	3
hsa04658	Th1 and Th2 cell differentiation	93/8866	0.000173475326067749	0.00126260029920007	0.00050791832351327	STAT1/NFKBIA/IKBKB	3
hsa05132	Salmonella infection	251/8866	0.000176924882690456	0.00126260029920007	0.00050791832351327	NFKBIA/RAF1/IKBKB/CASP1	4
hsa05215	Prostate cancer	98/8866	0.000202636663764414	0.00138321548743535	0.000556439351298162	NFKBIA/RAF1/IKBKB	3
hsa04620	Toll-like receptor signaling pathway	109/8866	0.000277608935196066	0.00181602511774093	0.000730549829463331	STAT1/NFKBIA/IKBKB	3
hsa05145	Toxoplasmosis	112/8866	0.000300778352706167	0.00188888805499473	0.000759861101573475	STAT1/NFKBIA/IKBKB	3
hsa04668	TNF signaling pathway	119/8866	0.000359632326843258	0.00202517160956035	0.000814685193252571	NFKBIA/IKBKB/IRF1	3
hsa04722	Neurotrophin signaling pathway	120/8866	0.000368602676632943	0.00202517160956035	0.000814685193252571	NFKBIA/RAF1/IKBKB	3
hsa04660	T cell receptor signaling pathway	122/8866	0.000386975466794971	0.00202517160956035	0.000814685193252571	NFKBIA/RAF1/IKBKB	3
hsa04919	Thyroid hormone signaling pathway	122/8866	0.000386975466794971	0.00202517160956035	0.000814685193252571	STAT1/RAF1/PRKCA	3
hsa04935	Growth hormone synthesis, secretion and action	122/8866	0.000386975466794971	0.00202517160956035	0.000814685193252571	STAT1/RAF1/PRKCA	3
hsa05206	MicroRNAs in cancer	312/8866	0.000408035967188273	0.00206650473705028	0.000831312666597499	CYP1B1/RAF1/IKBKB/PRKCA	4
hsa04926	Relaxin signaling pathway	130/8866	0.000466374038191521	0.00228814762487715	0.000920475075378003	NFKBIA/RAF1/PRKCA	3
hsa05165	Human papillomavirus infection	333/8866	0.000522995606802154	0.00245818613994506	0.000988878098536396	STAT1/RAF1/IKBKB/IRF1	4
hsa04210	Apoptosis	136/8866	0.000532346043045426	0.00245818613994506	0.000988878098536396	NFKBIA/RAF1/IKBKB	3
hsa05135	Yersinia infection	138/8866	0.000555601514836677	0.00247480279322826	0.000995562638911803	NFKBIA/IKBKB/CASP1	3
hsa05162	Measles	139/8866	0.000567470704179728	0.00247480279322826	0.000995562638911803	STAT1/NFKBIA/IKBKB	3
hsa04380	Osteoclast differentiation	143/8866	0.000616579227939726	0.00261629564287938	0.00105248232365245	STAT1/NFKBIA/IKBKB	3
hsa04150	mTOR signaling pathway	158/8866	0.000824871728862087	0.00340802266924599	0.00137097794270707	RAF1/IKBKB/PRKCA	3
hsa05225	Hepatocellular carcinoma	170/8866	0.00102045925563879	0.00410800264449461	0.00165256559617618	NFE2L2/RAF1/PRKCA	3
hsa04613	Neutrophil extracellular trap formation	193/8866	0.00147307582538524	0.00578182261463706	0.00232590919797669	RAF1/CASP1/PRKCA	3
hsa05130	Pathogenic Escherichia coli infection	203/8866	0.00170376783443433	0.00645948944293935	0.00259852072796756	NFKBIA/IKBKB/CASP1	3
hsa05169	Epstein-Barr virus infection	204/8866	0.00172801628409842	0.00645948944293935	0.00259852072796756	STAT1/NFKBIA/IKBKB	3
hsa05134	Legionellosis	56/8866	0.00207791289535867	0.00758679824584443	0.00305201404459045	NFKBIA/CASP1	2
hsa04370	VEGF signaling pathway	60/8866	0.00238179104441482	0.00830980431051391	0.00334286462374009	RAF1/PRKCA	2
hsa04730	Long-term depression	60/8866	0.00238179104441482	0.00830980431051391	0.00334286462374009	RAF1/PRKCA	2
hsa04014	Ras signaling pathway	238/8866	0.00268665860797388	0.00916968264025869	0.00368877612078794	RAF1/IKBKB/PRKCA	3
hsa04929	GnRH secretion	65/8866	0.00278948131402823	0.00931805460217941	0.00374846313195283	RAF1/PRKCA	2
hsa04720	Long-term potentiation	67/8866	0.0029611524043059	0.00965920537477717	0.00388570112294087	RAF1/PRKCA	2
hsa05221	Acute myeloid leukemia	68/8866	0.00304881930901781	0.00965920537477717	0.00388570112294087	RAF1/IKBKB	2
hsa05131	Shigellosis	250/8866	0.00309029396681818	0.00965920537477717	0.00388570112294087	NFKBIA/IKBKB/CASP1	3
hsa04664	Fc epsilon RI signaling pathway	69/8866	0.00313770365677475	0.00965920537477717	0.00388570112294087	RAF1/PRKCA	2
hsa04920	Adipocytokine signaling pathway	70/8866	0.00322780285455953	0.00974548169549705	0.00392040832537595	NFKBIA/IKBKB	2
hsa05120	Epithelial cell signaling in Helicobacter pylori infection	71/8866	0.00331911431293891	0.00983209334210205	0.00395525042256871	NFKBIA/IKBKB	2
hsa04622	RIG-I-like receptor signaling pathway	72/8866	0.00341163544605967	0.00991901416724757	0.00399021689597623	NFKBIA/IKBKB	2
hsa05223	Non-small cell lung cancer	73/8866	0.00350536367164491	0.0100062199354227	0.00402529799614726	RAF1/PRKCA	2
hsa05214	Glioma	76/8866	0.00379376513398137	0.0106360915363406	0.00427868248193387	RAF1/PRKCA	2
hsa05133	Pertussis	78/8866	0.00399202105670093	0.0109955667702113	0.00442329202958552	CASP1/IRF1	2
hsa05140	Leishmaniasis	79/8866	0.00409293780904584	0.0110791592417275	0.00445691957427859	STAT1/NFKBIA	2
hsa01521	EGFR tyrosine kinase inhibitor resistance	80/8866	0.00419504367773093	0.0111630823288772	0.00449068011889128	RAF1/PRKCA	2
hsa04012	ErbB signaling pathway	86/8866	0.00483250756767281	0.0126450614687439	0.00508685007123454	RAF1/PRKCA	2
hsa04010	MAPK signaling pathway	300/8866	0.00517056705376797	0.0133078529088782	0.00535347753625675	RAF1/IKBKB/PRKCA	3
hsa04540	Gap junction	92/8866	0.00551213912966953	0.0138097994814422	0.00555540039481417	RAF1/PRKCA	2
hsa04912	GnRH signaling pathway	93/8866	0.00562947240007836	0.0138097994814422	0.00555540039481417	RAF1/PRKCA	2
hsa05222	Small cell lung cancer	93/8866	0.00562947240007836	0.0138097994814422	0.00555540039481417	NFKBIA/IKBKB	2
hsa04657	IL-17 signaling pathway	95/8866	0.0058675974884047	0.0141725047027621	0.0057013093004742	NFKBIA/IKBKB	2
hsa04666	Fc gamma R-mediated phagocytosis	99/8866	0.00635761184944014	0.0148976874680911	0.00599303552186031	RAF1/PRKCA	2
hsa05231	Choline metabolism in cancer	99/8866	0.00635761184944014	0.0148976874680911	0.00599303552186031	RAF1/PRKCA	2
hsa04916	Melanogenesis	101/8866	0.00660946124426048	0.0150389190630275	0.00604985010916292	RAF1/PRKCA	2
hsa04933	AGE-RAGE signaling pathway in diabetic complications	101/8866	0.00660946124426048	0.0150389190630275	0.00604985010916292	STAT1/PRKCA	2
hsa05142	Chagas disease	103/8866	0.00686584562264926	0.0153991108965133	0.00619474793020986	NFKBIA/IKBKB	2
hsa04064	NF-kappa B signaling pathway	105/8866	0.00712674518442184	0.0157591407599187	0.00633958059400016	NFKBIA/IKBKB	2
hsa04931	Insulin resistance	109/8866	0.00766201093370707	0.0167074405082224	0.00672106222255006	NFKBIA/IKBKB	2
hsa04726	Serotonergic synapse	115/8866	0.00849828160117293	0.0180301379916777	0.00725315641636381	RAF1/PRKCA	2
hsa04928	Parathyroid hormone synthesis, secretion and action	115/8866	0.00849828160117293	0.0180301379916777	0.00725315641636381	RAF1/PRKCA	2
hsa04151	PI3K-Akt signaling pathway	362/8866	0.00872077261583799	0.0182554840091542	0.00734380851860041	RAF1/IKBKB/PRKCA	3
hsa04071	Sphingolipid signaling pathway	122/8866	0.00952391636523868	0.0196744061755588	0.00791461193787148	RAF1/PRKCA	2
hsa04068	FoxO signaling pathway	133/8866	0.0112424760562475	0.0226658186277383	0.00911799609563729	RAF1/IKBKB	2
hsa04270	Vascular smooth muscle contraction	134/8866	0.0114050934496263	0.0226658186277383	0.00911799609563729	RAF1/PRKCA	2
hsa04650	Natural killer cell mediated cytotoxicity	134/8866	0.0114050934496263	0.0226658186277383	0.00911799609563729	RAF1/PRKCA	2
hsa04910	Insulin signaling pathway	138/8866	0.0120660775799638	0.0236796772506789	0.00952585072102402	RAF1/IKBKB	2
hsa05418	Fluid shear stress and atherosclerosis	141/8866	0.0125727899419447	0.0243694817393249	0.00980334498397247	NFE2L2/IKBKB	2
hsa04936	Alcoholic liver disease	144/8866	0.0130888383544466	0.0250603368493673	0.0100812618904595	NFKBIA/IKBKB	2
hsa04072	Phospholipase D signaling pathway	149/8866	0.0139694944930886	0.0264242245230713	0.0106299260568842	RAF1/PRKCA	2
hsa04921	Oxytocin signaling pathway	155/8866	0.0150598737257993	0.0281476211303631	0.0113232133276687	RAF1/PRKCA	2
hsa04217	Necroptosis	159/8866	0.0158069211737168	0.0291963132267476	0.0117450807482726	STAT1/CASP1	2
hsa04630	JAK-STAT signaling pathway	168/8866	0.0175458045550447	0.0320312943621165	0.0128855357809386	STAT1/RAF1	2
hsa05152	Tuberculosis	182/8866	0.0204071550573973	0.0368267051035791	0.0148146316206151	STAT1/RAF1	2
hsa04360	Axon guidance	184/8866	0.0208311659600965	0.0371646938151721	0.0149505975790166	RAF1/PRKCA	2
hsa04510	Focal adhesion	203/8866	0.025044247772218	0.0440910104804946	0.0177369133679496	RAF1/PRKCA	2
hsa05205	Proteoglycans in cancer	204/8866	0.0252751015493281	0.0440910104804946	0.0177369133679496	RAF1/PRKCA	2
hsa04015	Rap1 signaling pathway	212/8866	0.0271540144627633	0.0468481348423499	0.0188460482101307	RAF1/PRKCA	2
hsa05166	Human T-cell leukemia virus 1 infection	224/8866	0.030077545200063	0.0513279847435857	0.020648200366176	NFKBIA/IKBKB	2
hsa04024	cAMP signaling pathway	226/8866	0.030576853284872	0.0516189888787625	0.0207652653887077	NFKBIA/RAF1	2
hsa01523	Antifolate resistance	30/8866	0.0366177768249887	0.0611594783140768	0.0246032095128703	IKBKB	1
hsa05143	African trypanosomiasis	37/8866	0.0449845686404902	0.0743429187005995	0.0299066384313508	PRKCA	1
hsa04960	Aldosterone-regulated sodium reabsorption	38/8866	0.0461744168390352	0.0755144108721722	0.0303779058151548	PRKCA	1
hsa05219	Bladder cancer	41/8866	0.0497358800599325	0.0805003419526742	0.0323836440976229	RAF1	1
hsa00380	Tryptophan metabolism	42/8866	0.0509203452519256	0.0815764714750236	0.0328165490345385	CYP1B1	1
hsa04930	Type II diabetes mellitus	47/8866	0.0568225637438848	0.0901125505837366	0.0362504393900382	IKBKB	1
hsa05110	Vibrio cholerae infection	51/8866	0.0615202915262515	0.0965868576962148	0.0388549209639483	PRKCA	1
hsa04913	Ovarian steroidogenesis	52/8866	0.0626913949628048	0.0974509802887164	0.0392025398412537	CYP1B1	1
hsa04961	Endocrine and other factor-regulated calcium reabsorption	53/8866	0.0638611697138154	0.0982961141673433	0.0395425199466349	PRKCA	1
hsa05213	Endometrial cancer	59/8866	0.0708519917225217	0.107997696120737	0.0434452683020061	RAF1	1
hsa00140	Steroid hormone biosynthesis	63/8866	0.075486137423396	0.11395503437955	0.045841783860362	CYP1B1	1
hsa05321	Inflammatory bowel disease	66/8866	0.0789479467938164	0.118045977586945	0.0474874867932731	STAT1	1
hsa05010	Alzheimer disease	391/8866	0.0820156857027988	0.120877798092249	0.0486266703689907	RAF1/IKBKB	2
hsa05031	Amphetamine addiction	69/8866	0.0823979679480501	0.120877798092249	0.0486266703689907	PRKCA	1
hsa05211	Renal cell carcinoma	70/8866	0.0835453616450564	0.120877798092249	0.0486266703689907	RAF1	1
hsa05204	Chemical carcinogenesis - DNA adducts	71/8866	0.0846914508926587	0.120877798092249	0.0486266703689907	CYP1B1	1
hsa05230	Central carbon metabolism in cancer	71/8866	0.0846914508926587	0.120877798092249	0.0486266703689907	RAF1	1
hsa05218	Melanoma	73/8866	0.0869797213778489	0.123025371678579	0.0494905953785769	RAF1	1
hsa04918	Thyroid hormone synthesis	75/8866	0.0892627900678904	0.125127303934453	0.0503361598127202	PRKCA	1
hsa04971	Gastric acid secretion	76/8866	0.0904023770670092	0.125603302650623	0.0505276443783936	PRKCA	1
hsa00980	Metabolism of xenobiotics by cytochrome P450	79/8866	0.0938133646226413	0.129199107418901	0.0519741632258401	CYP1B1	1
hsa04911	Insulin secretion	86/8866	0.101727160494905	0.138879688675652	0.0558684634296959	PRKCA	1
hsa05210	Colorectal cancer	87/8866	0.102852559268772	0.139205619010321	0.0559995785492407	RAF1	1
hsa04727	GABAergic synapse	89/8866	0.105099512366728	0.141030969586123	0.0567338798200963	PRKCA	1
hsa05032	Morphine addiction	91/8866	0.107341348287935	0.142818573569541	0.0574529964074586	PRKCA	1
hsa04713	Circadian entrainment	97/8866	0.114036257803402	0.147197286841219	0.0592144633622067	PRKCA	1
hsa04970	Salivary secretion	97/8866	0.114036257803402	0.147197286841219	0.0592144633622067	PRKCA	1
hsa04070	Phosphatidylinositol signaling system	98/8866	0.115147627533607	0.147197286841219	0.0592144633622067	PRKCA	1
hsa04925	Aldosterone synthesis and secretion	98/8866	0.115147627533607	0.147197286841219	0.0592144633622067	PRKCA	1
hsa01522	Endocrine resistance	99/8866	0.116257729734466	0.147197286841219	0.0592144633622067	RAF1	1
hsa04750	Inflammatory mediator regulation of TRP channels	99/8866	0.116257729734466	0.147197286841219	0.0592144633622067	PRKCA	1
hsa05022	Pathways of neurodegeneration - multiple diseases	483/8866	0.117673704400639	0.147798172727203	0.0594561874866387	RAF1/PRKCA	2
hsa05146	Amoebiasis	103/8866	0.120685489250966	0.150377950892077	0.0604939795744192	PRKCA	1
hsa04972	Pancreatic secretion	106/8866	0.123993063471471	0.153282763504102	0.0616625263844863	PRKCA	1
hsa04066	HIF-1 signaling pathway	109/8866	0.127289323309585	0.156128310621913	0.062807231896177	PRKCA	1
hsa04914	Progesterone-mediated oocyte maturation	111/8866	0.129480561311781	0.157584869193407	0.0633931756728424	RAF1	1
hsa04670	Leukocyte transendothelial migration	116/8866	0.13493679144609	0.160493001947243	0.0645630581081769	PRKCA	1
hsa04724	Glutamatergic synapse	116/8866	0.13493679144609	0.160493001947243	0.0645630581081769	PRKCA	1
hsa04725	Cholinergic synapse	116/8866	0.13493679144609	0.160493001947243	0.0645630581081769	PRKCA	1
hsa04728	Dopaminergic synapse	132/8866	0.152188472989914	0.179651054582079	0.072269951558329	PRKCA	1
hsa04915	Estrogen signaling pathway	139/8866	0.15963724955476	0.186884066000134	0.0751796443849013	RAF1	1
hsa04371	Apelin signaling pathway	140/8866	0.160696489872726	0.186884066000134	0.0751796443849013	RAF1	1
hsa04550	Signaling pathways regulating pluripotency of stem cells	144/8866	0.164921324761455	0.188997430566047	0.0760298078039748	RAF1	1
hsa05017	Spinocerebellar ataxia	144/8866	0.164921324761455	0.188997430566047	0.0760298078039748	PRKCA	1
hsa05224	Breast cancer	148/8866	0.169126817416465	0.19201361891107	0.0772431587976146	RAF1	1
hsa04723	Retrograde endocannabinoid signaling	149/8866	0.170175177706488	0.19201361891107	0.0772431587976146	PRKCA	1
hsa05226	Gastric cancer	150/8866	0.171222335334712	0.19201361891107	0.0772431587976146	RAF1	1
hsa04261	Adrenergic signaling in cardiomyocytes	154/8866	0.175398964049507	0.193292843687398	0.0777577648088764	PRKCA	1
hsa04934	Cushing syndrome	155/8866	0.176440126973686	0.193292843687398	0.0777577648088764	AHR	1
hsa04148	Efferocytosis	157/8866	0.178518868373712	0.193292843687398	0.0777577648088764	CASP1	1
hsa04218	Cellular senescence	157/8866	0.178518868373712	0.193292843687398	0.0777577648088764	RAF1	1
hsa04932	Non-alcoholic fatty liver disease	157/8866	0.178518868373712	0.193292843687398	0.0777577648088764	IKBKB	1
hsa04022	cGMP-PKG signaling pathway	166/8866	0.187814305250013	0.201964698111315	0.0812462748017359	RAF1	1
hsa04140	Autophagy - animal	169/8866	0.190891469384322	0.203585329658829	0.081898221786991	RAF1	1
hsa04141	Protein processing in endoplasmic reticulum	170/8866	0.191914833054182	0.203585329658829	0.081898221786991	NFE2L2	1
hsa04310	Wnt signaling pathway	174/8866	0.195996531697556	0.206519835412862	0.083078713541882	PRKCA	1
hsa05034	Alcoholism	188/8866	0.210135318701549	0.219941633574288	0.0884780289269679	RAF1	1
hsa05203	Viral carcinogenesis	205/8866	0.226999795733687	0.234466894277558	0.0943212447646898	NFKBIA	1
hsa05415	Diabetic cardiomyopathy	205/8866	0.226999795733687	0.234466894277558	0.0943212447646898	PRKCA	1
hsa04810	Regulation of actin cytoskeleton	230/8866	0.251206330415201	0.25777381617769	0.103697143618246	RAF1	1
hsa04020	Calcium signaling pathway	254/8866	0.273794	0.27912785478413	0.112287437392208	PRKCA	1
hsa05012	Parkinson disease	271/8866	0.28941721710292	0.293151632807474	0.11792891698591	NFE2L2	1
hsa04080	Neuroactive ligand-receptor interaction	368/8866	0.372863271888483	0.375253421067255	0.150956790238252	NR3C1	1
hsa05014	Amyotrophic lateral sclerosis	371/8866	0.375295745925964	0.375295745925964	0.15097381666482	CASP1	1
