# Supplementary material for: Identification and validation of biomarkers of Shenggu Zaizao Wan in the treatment of steroid-induced osteonecrosis of the femoral head by integrating network pharmacology and bulk transcriptomic
Source: Front Med (Lausanne). 2026 Feb 4;13:1732825. doi: 10.3389/fmed.2026.1732825 (PMC12913513; doi:10.3389/fmed.2026.1732825)
Supplement: Supplementary file 7 [file Table_7.xlsx]

## Sheet: 01.IKBKB_gsea_res
	ID	Description	setSize	enrichmentScore	NES	pvalue	p.adjust	qvalue	rank	leading_edge	core_enrichment
KEGG_OLFACTORY_TRANSDUCTION	KEGG_OLFACTORY_TRANSDUCTION	KEGG_OLFACTORY_TRANSDUCTION	215	-0.456065	-3.1651	2.99707536312261e-22	5.18494037820212e-20	3.5018459505959e-20	5721	tags=86%, list=48%, signal=46%	OR4C45/OR2W1/OR52B4/OR4K15/OR52A1/OR56A4/OR4N5/OR5M1/OR52J3/OR5AC2/OR1L8/OR52B6/OR2M2/OR6C4/OR6C68/OR10H5/OR8H2/OR10T2/OR52E6/OR6B2/OR51Q1/OR5AN1/OR5B3/OR1E1/OR6C6/OR5AK2/OR51T1/OR2G2/OR8K1/OR4A47/CNGB1/OR9Q2/OR13C8/OR5D14/OR52N1/OR5B21/OR2AK2/OR6K6/OR4Q3/OR4D9/OR56A3/OR6C3/OR10Z1/OR2M4/OR5L2/OR52I1/OR52W1/OR6S1/OR6C74/OR8K3/OR52A5/OR7A5/OR5M10/OR8J3/OR2T11/OR4K17/OR6K3/OR11L1/OR9K2/OR6Y1/OR51V1/…
KEGG_RIBOSOME	KEGG_RIBOSOME	KEGG_RIBOSOME	73	0.611511805106128	3.84262582279387	2.63496507674279e-18	2.27924479138251e-16	1.53937433430763e-16	4197	tags=88%, list=35%, signal=57%	RPL28/RPL19/RPLP1/RPL7A/RPLP0/RPS15/FAU/RPS19/RPL14/RPL18/RPL36/RPL15/RPS16/RPL13A/RPS2/RPL29/RPL18A/RPL12/RPL37A/RPSA/RPS29/RPL10/RPL8/RPS3/RPS5/RPL37/RPS13/RPL23A/RPL6/RPL35/RPL10A/RPL32/RPS27/RPS4X/RPS28/RPS10/RPS18/RPL3/RPS11/RPL27/RPL22/RPL4/RPL30/RPL5/RPS27L/RPL9/RPS15A/RSL24D1/RPS6/RPL26L1/RPS27A/RPL11/RPS7/RPL17/RPL23/RPS17/RPL35A/RPS3A/RPL24/RPS20/RPS25/RPL31/RPL41/RPL39
KEGG_SPLICEOSOME	KEGG_SPLICEOSOME	KEGG_SPLICEOSOME	90	0.527172614867178	3.45518820409867	1.40907434376377e-15	8.12566204903777e-14	5.48797375992207e-14	3342	tags=67%, list=28%, signal=49%	DDX5/SRSF5/SLU7/RBM22/HSPA6/SMNDC1/BCAS2/HNRNPC/HNRNPU/SRSF1/DDX42/HNRNPA3/SNRNP70/HNRNPK/SRSF7/SNRNP200/CRNKL1/PRPF4/DHX8/PRPF38A/PRPF3/SRSF2/HNRNPA1L2/HSPA1A/TRA2B/SNW1/SRSF3/SRSF9/SF3B5/RBM25/NCBP2/PCBP1/PRPF8/HNRNPA1/USP39/SART1/MAGOHB/ISY1/HSPA8/PRPF40A/EIF4A3/RBMX/SRSF10/SNRPA1/PHF5A/SNRPF/PRPF6/WBP11/SNRPB2/PPIE/PPIL1/MAGOH/PUF60/PLRG1/SNRPG/SNRPA/DDX23/PRPF38B/HNRNPM/ACIN1
KEGG_NEUROACTIVE_LIGAND_RECEPTOR_INTERACTION	KEGG_NEUROACTIVE_LIGAND_RECEPTOR_INTERACTION	KEGG_NEUROACTIVE_LIGAND_RECEPTOR_INTERACTION	135	-0.411774	-2.62919	5.36779487208563e-11	2.32157128217703e-09	1.56796113368817e-09	5316	tags=74%, list=44%, signal=42%	GLRA3/HTR2A/GABRA2/CGA/PLG/TSHR/GLP1R/ADORA1/PRLR/TAAR6/PTH2R/TSHB/GRIN2C/CHRNB3/PRSS2/GRM4/MCHR2/GABRB3/GLRB/ADORA2A/LTB4R2/F2RL2/GRM1/CHRNA1/GABRG1/GABRR2/FSHR/LHCGR/GABRR1/F2RL3/ADRA1A/PTGER3/GRIA3/AVPR2/MCHR1/CHRNA4/CHRNG/GABRE/HRH2/NPFFR2/CHRM5/HTR4/GHR/CHRNB1/HCRTR2/GRM8/GABRB2/GRM5/CYSLTR2/TAAR9/PRSS1/GH1/GLRA2/F2/GRM7/EDNRA/GPR35/CHRNA2/EDNRB/BDKRB2/THRB/GRID2/GRM2/CHRNA6/GABRG3/GABRA1/PR…
KEGG_PATHOGENIC_ESCHERICHIA_COLI_INFECTION	KEGG_PATHOGENIC_ESCHERICHIA_COLI_INFECTION	KEGG_PATHOGENIC_ESCHERICHIA_COLI_INFECTION	37	0.549327293791871	2.85191436143849	1.31229716567e-07	4.5405481932182e-06	3.06663127135516e-06	2165	tags=57%, list=18%, signal=47%	YWHAZ/ACTB/RHOA/ACTG1/ARPC1B/HCLS1/FYN/ITGB1/TUBA1A/ARPC3/ABL1/WASL/ARPC2/YWHAQ/EZR/PRKCA/NCL/ARPC5L/TLR4/ROCK2/ARPC4
KEGG_ANTIGEN_PROCESSING_AND_PRESENTATION	KEGG_ANTIGEN_PROCESSING_AND_PRESENTATION	KEGG_ANTIGEN_PROCESSING_AND_PRESENTATION	56	0.468652369703576	2.72753721663822	2.63856515366909e-07	7.60786285974588e-06	5.13825845714507e-06	2015	tags=48%, list=17%, signal=40%	HLA-F/B2M/HSPA5/HLA-B/HSPA6/TAP2/NFYA/CTSS/TAP1/HLA-DRB1/HLA-DRA/HLA-E/HLA-C/TAPBP/HSPA1A/PDIA3/CANX/NFYC/HLA-DMA/CD74/HLA-DPA1/IFI30/HLA-DMB/HLA-A/PSME2/HLA-DPB1/HSPA8
KEGG_PROTEASOME	KEGG_PROTEASOME	KEGG_PROTEASOME	32	0.54087363235586	2.67901924522382	2.09386971420378e-06	5.1748494365322e-05	3.49503065077624e-05	2939	tags=62%, list=24%, signal=47%	PSMB4/PSMC2/PSMB10/PSMC5/PSMC1/PSMB8/PSMD7/PSMD6/PSMD13/PSMA1/PSMD12/PSMB1/PSME2/PSMA4/PSME3/PSMB2/PSMA2/PSMD11/PSMD14/POMP
KEGG_LYSOSOME	KEGG_LYSOSOME	KEGG_LYSOSOME	86	0.359597314361615	2.34308908965137	3.13537663735992e-06	6.78025197829083e-05	4.57930008877567e-05	2861	tags=48%, list=24%, signal=37%	AP4B1/ENTPD4/GGA3/AP1G1/CD164/LAMP1/CTSS/GNPTG/AP3S1/NPC2/PPT1/CLTC/LAPTM4A/CLN3/TPP1/AP1S2/GALC/MANBA/PSAP/SLC17A5/LAPTM5/ATP6AP1/LAMP2/AP1M1/MAN2B1/ATP6V0B/NPC1/AGA/CLTA/ASAH1/GNPTAB/TCIRG1/CTSH/AP3D1/HEXA/NAGA/LIPA/CD63/CTSA/CTSO/ATP6V0D1
KEGG_B_CELL_RECEPTOR_SIGNALING_PATHWAY	KEGG_B_CELL_RECEPTOR_SIGNALING_PATHWAY	KEGG_B_CELL_RECEPTOR_SIGNALING_PATHWAY	52	0.435975378299085	2.48390247621885	5.17834417617315e-06	9.95392824975506e-05	6.72276261468094e-05	3469	tags=65%, list=29%, signal=47%	MAP2K1/RAC2/PIK3CD/CHUK/NFAT5/GRB2/PIK3CA/MALT1/INPP5D/PPP3CB/VAV1/DAPP1/BTK/RAF1/NFKBIE/GSK3B/NFATC3/PIK3CG/RELA/FCGR2B/RAC1/VAV3/PIK3CB/PIK3R1/NFKBIA/SOS2/PIK3AP1/NFATC2/FOS/BCL10/SYK/NFATC1/CD72/CR2
KEGG_OXIDATIVE_PHOSPHORYLATION	KEGG_OXIDATIVE_PHOSPHORYLATION	KEGG_OXIDATIVE_PHOSPHORYLATION	63	0.383203123360278	2.2875804118397	3.05434782863606e-05	0.000512718725257299	0.000346284018883847	3292	tags=49%, list=27%, signal=36%	SDHD/ATP6V0E1/NDUFB6/NDUFA10/SDHB/UQCRFS1/COX4I1/UQCRC2/ATP6AP1/ATP6V1A/ATP6V1B2/ATP6V0B/NDUFS3/SDHC/NDUFA9/NDUFB5/TCIRG1/NDUFB4/NDUFB10/COX11/ATP6V1C1/ATP6V1G1/NDUFB2/NDUFS1/UQCRC1/NDUFB9/PPA2/ATP6V0D1/SDHA/NDUFB3/COX7A2
KEGG_ALLOGRAFT_REJECTION	KEGG_ALLOGRAFT_REJECTION	KEGG_ALLOGRAFT_REJECTION	23	0.559790888408358	2.49059645044102	3.52074376072936e-05	0.000512718725257299	0.000346284018883847	3143	tags=65%, list=26%, signal=48%	HLA-F/HLA-B/HLA-DRB1/HLA-DRA/HLA-E/HLA-C/HLA-DMA/HLA-DPA1/HLA-DMB/HLA-A/HLA-DPB1/CD28/CD86/HLA-DQA1/CD40
KEGG_OOCYTE_MEIOSIS	KEGG_OOCYTE_MEIOSIS	KEGG_OOCYTE_MEIOSIS	77	0.347464793305055	2.19733447320396	3.55643046421248e-05	0.000512718725257299	0.000346284018883847	1737	tags=35%, list=14%, signal=30%	YWHAZ/PPP2R5C/PPP2R5A/YWHAB/FBXW11/MAP2K1/PPP1CA/CALM2/ANAPC5/PPP2R5E/RPS6KA3/SMC3/ANAPC7/CALM1/ADCY7/CDC23/PPP3CB/ITPR2/PPP1CC/YWHAQ/ANAPC13/YWHAG/ITPR1/CUL1/RPS6KA1/PRKACA/PRKACB
KEGG_NEUROTROPHIN_SIGNALING_PATHWAY	KEGG_NEUROTROPHIN_SIGNALING_PATHWAY	KEGG_NEUROTROPHIN_SIGNALING_PATHWAY	90	0.326851176594164	2.14224392165831	4.47423119837601e-05	0.000595416921014653	0.00040213737896335	2631	tags=47%, list=22%, signal=37%	YWHAZ/YWHAB/MAP2K1/CALM2/SHC1/RHOA/KIDINS220/PIK3CD/RPS6KA3/CSK/GRB2/CALM1/PIK3CA/RPS6KA5/ABL1/FRS2/YWHAQ/RAP1B/TRAF6/YWHAG/ZNF274/RAF1/NFKBIE/MAP3K5/RPS6KA4/RPS6KA1/IRAK4/MAGED1/GSK3B/RIPK2/MAPK7/PSEN1/PIK3CG/RELA/PDPK1/RAC1/PIK3CB/PIK3R1/ATF4/NFKBIA/SOS2/PRDM4
KEGG_RNA_DEGRADATION	KEGG_RNA_DEGRADATION	KEGG_RNA_DEGRADATION	32	0.47763730127474	2.3658012626319	5.69413790667989e-05	0.000683118344916481	0.000461369858751015	2445	tags=50%, list=20%, signal=40%	XRN1/CNOT2/XRN2/HSPA9/CNOT7/CNOT8/EXOSC1/CNOT6L/PAPOLA/PARN/C1D/ENO1/CNOT6/DIS3/EXOSC10/HSPD1
KEGG_UBIQUITIN_MEDIATED_PROTEOLYSIS	KEGG_UBIQUITIN_MEDIATED_PROTEOLYSIS	KEGG_UBIQUITIN_MEDIATED_PROTEOLYSIS	90	0.322802675887879	2.11570928861754	5.92299142991168e-05	0.000683118344916481	0.000461369858751015	3811	tags=52%, list=32%, signal=36%	BIRC6/FBXW11/HERC4/ANAPC5/CUL4B/UBR5/CUL2/ANAPC7/SMURF2/PPIL2/TRIM37/CDC23/UBE2Q2/UBE2I/UBE2J2/UBE2W/FBXO4/TRAF6/DDB2/UBE2E1/UBA2/WWP1/ANAPC13/XIAP/KLHL9/UBE2N/CUL1/SIAH1/CBLB/UBE2J1/UBE2L3/DET1/UBE2Z/FANCL/PIAS3/FBXW7/SAE1/UBE2D2/HERC3/ANAPC11/CDC26/UBE4B/ITCH/HERC1/HERC2/ERCC8/UBE2K
KEGG_T_CELL_RECEPTOR_SIGNALING_PATHWAY	KEGG_T_CELL_RECEPTOR_SIGNALING_PATHWAY	KEGG_T_CELL_RECEPTOR_SIGNALING_PATHWAY	70	0.364732972716722	2.26573487166508	6.96834584930779e-05	0.000753452394956405	0.000508872624521819	3431	tags=59%, list=28%, signal=42%	LCP2/MAP2K1/RHOA/PTPRC/PIK3CD/CHUK/NFAT5/FYN/GRB2/PIK3CA/MAP3K8/MALT1/PPP3CB/VAV1/LCK/RAF1/NFKBIE/ITK/PRKCQ/GSK3B/NFATC3/PIK3CG/MAP3K7/RELA/CD28/CBLB/CD3D/PDPK1/VAV3/PIK3CB/PIK3R1/NFKBIA/SOS2/LAT/NFATC2/CDK4/FOS/BCL10/NFATC1/CD3G/DLG1
KEGG_LEISHMANIA_INFECTION	KEGG_LEISHMANIA_INFECTION	KEGG_LEISHMANIA_INFECTION	44	0.420041550692609	2.27374908796569	8.14348820936753e-05	0.000828719682482696	0.000559707239157768	3014	tags=59%, list=25%, signal=44%	ITGB1/HLA-DRB1/HLA-DRA/NCF2/STAT1/TRAF6/HLA-DMA/NCF1/HLA-DPA1/JAK2/HLA-DMB/TAB2/IRAK4/CYBA/TLR2/IFNGR1/TLR4/ITGA4/HLA-DPB1/MAP3K7/RELA/FCGR2A/NFKBIA/MYD88/HLA-DQA1/FOS
KEGG_NATURAL_KILLER_CELL_MEDIATED_CYTOTOXICITY	KEGG_NATURAL_KILLER_CELL_MEDIATED_CYTOTOXICITY	KEGG_NATURAL_KILLER_CELL_MEDIATED_CYTOTOXICITY	80	0.325863806335173	2.09527435699244	9.03806551420126e-05	0.000868658518864899	0.000586681445658678	2811	tags=45%, list=23%, signal=35%	LCP2/MAP2K1/RAC2/SHC1/HLA-B/PIK3CD/NFAT5/FYN/GRB2/TYROBP/PIK3CA/HLA-E/HLA-C/PPP3CB/VAV1/LCK/MICB/TNFSF10/BID/PRKCA/RAF1/HLA-A/CD48/IFNAR1/IFNGR1/MICA/NFATC3/PIK3CG/RAC1/VAV3/PIK3CB/PIK3R1/SOS2/IFNAR2/LAT/NFATC2
KEGG_ECM_RECEPTOR_INTERACTION	KEGG_ECM_RECEPTOR_INTERACTION	KEGG_ECM_RECEPTOR_INTERACTION	62	-0.396242	-2.15335	0.000152141798519356	0.00138529111283414	0.00093560884408025	5066	tags=73%, list=42%, signal=42%	ITGB3/LAMB2/ITGB6/SV2B/ITGB5/COL2A1/LAMB3/ITGA3/ITGB7/VTN/ITGB8/SDC1/LAMA5/TNC/LAMA3/ITGB4/ITGA9/COL1A1/COL6A6/FN1/VWF/RELN/SDC4/ITGA2/COL4A1/ITGA5/COL1A2/LAMB4/LAMA4/COL11A1/COL5A2/ITGA11/COL6A2/TNR/THBS2/COL3A1/ITGA2B/LAMB1/LAMC2/LAMC3/COL4A6/COL6A3/COMP/COL6A1/HSPG2
KEGG_METABOLISM_OF_XENOBIOTICS_BY_CYTOCHROME_P450	KEGG_METABOLISM_OF_XENOBIOTICS_BY_CYTOCHROME_P450	KEGG_METABOLISM_OF_XENOBIOTICS_BY_CYTOCHROME_P450	43	-0.422591	-2.0685	0.00022290200736994	0.00185798651505221	0.00125486159519802	5917	tags=86%, list=49%, signal=44%	UGT2A3/ALDH3B1/GSTA5/GSTP1/AKR1C3/ADH4/GSTA4/GSTA2/UGT1A1/CYP2C9/UGT2B15/GSTM4/GSTZ1/GSTA1/GSTO2/CYP3A4/ADH6/EPHX1/ALDH1A3/CYP3A7/AKR1C1/CYP3A5/CYP2C19/CYP2S1/CYP2C8/ADH1B/GSTM1/GSTM5/ALDH3B2/ADH7/AKR1C2/UGT2B4/CYP2B6/CYP2F1/GSTK1/GSTM3/CYP1A1
KEGG_VIRAL_MYOCARDITIS	KEGG_VIRAL_MYOCARDITIS	KEGG_VIRAL_MYOCARDITIS	53	0.37294972481385	2.14290633857608	0.000225535935353158	0.00185798651505221	0.00125486159519802	3255	tags=49%, list=27%, signal=36%	ACTB/HLA-F/EIF4G2/RAC2/ACTG1/HLA-B/FYN/HLA-DRB1/HLA-DRA/HLA-E/HLA-C/ABL1/BID/HLA-DMA/HLA-DPA1/HLA-DMB/HLA-A/HLA-DPB1/CD28/RAC1/CD86/CYCS/CASP8/HLA-DQA1/CD40/EIF4G3
KEGG_CELL_CYCLE	KEGG_CELL_CYCLE	KEGG_CELL_CYCLE	83	0.316979872555596	2.05418383960616	0.000308990393033375	0.00242978809067154	0.00164104945582319	3049	tags=43%, list=25%, signal=33%	RBL2/YWHAZ/RAD21/HDAC1/YWHAB/SMAD4/ANAPC5/CREBBP/SMC3/ANAPC7/STAG1/ABL1/CDC23/ORC4/CDKN1B/ATR/ATM/GADD45B/YWHAQ/MYC/ANAPC13/YWHAG/CUL1/GSK3B/RB1/BUB3/SMAD2/CCND3/ORC3/MCM7/PRKDC/HDAC2/DBF4/CDK4/STAG2/ORC2
KEGG_ALZHEIMERS_DISEASE	KEGG_ALZHEIMERS_DISEASE	KEGG_ALZHEIMERS_DISEASE	98	0.279797589502098	1.88734074407182	0.000550085910639867	0.00413760271916074	0.00279448677716362	3363	tags=46%, list=28%, signal=33%	CALM2/SDHD/CAPN2/CALM1/NDUFB6/NDUFA10/SDHB/PPP3CB/ITPR2/ATP2A2/MME/BID/UQCRFS1/PLCB2/COX4I1/UQCRC2/ITPR1/NCSTN/APH1A/NDUFS3/SDHC/NDUFA9/NDUFB5/GSK3B/GAPDH/TNFRSF1A/PSEN1/ATF6/IDE/NDUFB4/NDUFB10/NDUFB2/NDUFS1/UQCRC1/NDUFB9/GNAQ/ADAM10/CYCS/ITPR3/CASP8/SDHA/NDUFB3/COX7A2/APAF1/APP
KEGG_CHRONIC_MYELOID_LEUKEMIA	KEGG_CHRONIC_MYELOID_LEUKEMIA	KEGG_CHRONIC_MYELOID_LEUKEMIA	51	0.364269962663145	2.06277509943096	0.000612462643641909	0.00441483488958543	0.00298172602825666	2651	tags=49%, list=22%, signal=38%	HDAC1/MAP2K1/SHC1/SMAD4/PIK3CD/CTBP1/CHUK/GRB2/PIK3CA/ABL1/CDKN1B/MYC/TGFBR1/RAF1/RB1/STAT5A/CTBP2/PIK3CG/RELA/CBLB/PIK3CB/PIK3R1/NFKBIA/SOS2/HDAC2
KEGG_DRUG_METABOLISM_CYTOCHROME_P450	KEGG_DRUG_METABOLISM_CYTOCHROME_P450	KEGG_DRUG_METABOLISM_CYTOCHROME_P450	41	-0.425834	-2.03391	0.000695118513490306	0.00456175107964719	0.00308095144411827	5917	tags=88%, list=49%, signal=45%	UGT2A3/ALDH3B1/GSTA5/GSTP1/FMO3/ADH4/GSTA4/GSTA2/UGT1A1/CYP2C9/UGT2B15/GSTM4/GSTZ1/GSTA1/GSTO2/CYP3A4/ADH6/ALDH1A3/CYP2A13/CYP3A7/CYP3A5/CYP2C19/CYP2C8/MAOA/ADH1B/AOX1/GSTM1/GSTM5/ALDH3B2/ADH7/UGT2B4/CYP2B6/MAOB/GSTK1/FMO1/GSTM3
KEGG_PROPANOATE_METABOLISM	KEGG_PROPANOATE_METABOLISM	KEGG_PROPANOATE_METABOLISM	26	0.468567529722753	2.18699220549806	0.000708204372457844	0.00456175107964719	0.00308095144411827	2850	tags=58%, list=24%, signal=44%	ALDH9A1/HIBCH/SUCLG1/SUCLG2/ACADM/SUCLA2/LDHA/ACAT2/ALDH3A2/ALDH2/ACSS1/LDHB/ACAT1/ECHS1/HADHA
KEGG_TOLL_LIKE_RECEPTOR_SIGNALING_PATHWAY	KEGG_TOLL_LIKE_RECEPTOR_SIGNALING_PATHWAY	KEGG_TOLL_LIKE_RECEPTOR_SIGNALING_PATHWAY	63	0.336323459940758	2.00772622168659	0.000711949590465168	0.00456175107964719	0.00308095144411827	3262	tags=52%, list=27%, signal=38%	MAP2K1/PIK3CD/CHUK/RIPK1/PIK3CA/MAP3K8/STAT1/TRAF6/TLR1/TAB2/IRAK4/IFNAR1/TLR2/TLR4/TRAF3/PIK3CG/MAP3K7/IRF5/RELA/RAC1/CD86/PIK3CB/TICAM2/PIK3R1/NFKBIA/CD14/IFNAR2/MYD88/TIRAP/CASP8/FOS/CD40/CXCL8
KEGG_PROTEIN_EXPORT	KEGG_PROTEIN_EXPORT	KEGG_PROTEIN_EXPORT	17	0.551950755576446	2.20310860656856	0.000767612782409906	0.00474275040560406	0.00320319619727442	3082	tags=71%, list=26%, signal=53%	HSPA5/SPCS1/SRP54/SRP19/SPCS2/SEC11A/SRP14/SRP9/SRP68/SRP72/SEC61A1/OXA1L
KEGG_CITRATE_CYCLE_TCA_CYCLE	KEGG_CITRATE_CYCLE_TCA_CYCLE	KEGG_CITRATE_CYCLE_TCA_CYCLE	25	0.478962464401273	2.21006228227855	0.00105393596722367	0.00628727318378256	0.00424634818010261	3161	tags=68%, list=26%, signal=50%	SDHD/IDH3B/SUCLG1/SDHB/SUCLG2/IDH3A/DLAT/DLD/MDH1/SUCLA2/CS/SDHC/MDH2/IDH1/ACO1/FH/SDHA
KEGG_COLORECTAL_CANCER	KEGG_COLORECTAL_CANCER	KEGG_COLORECTAL_CANCER	45	0.349502364048001	1.90695536501583	0.00155245839258964	0.00895251006393356	0.00604641689745437	3014	tags=49%, list=25%, signal=37%	MAP2K1/RAC2/RHOA/SMAD4/PIK3CD/PIK3CA/MLH1/MYC/MSH6/TCF7L2/TGFBR1/RAF1/GSK3B/SMAD2/PIK3CG/RAC1/PIK3CB/MSH2/PIK3R1/TCF7/CYCS/FOS
KEGG_VALINE_LEUCINE_AND_ISOLEUCINE_DEGRADATION	KEGG_VALINE_LEUCINE_AND_ISOLEUCINE_DEGRADATION	KEGG_VALINE_LEUCINE_AND_ISOLEUCINE_DEGRADATION	31	0.421589250869719	2.08244889358594	0.00164755683435212	0.00909382203282216	0.00614185729019325	3097	tags=58%, list=26%, signal=43%	ACAD8/ALDH9A1/HIBCH/HMGCS1/HADHB/DLD/ACADM/HMGCL/ACAT2/ALDH3A2/ACADSB/ALDH2/OXCT1/ACAT1/ECHS1/HADHA/MCCC1/ACAA1
KEGG_FC_GAMMA_R_MEDIATED_PHAGOCYTOSIS	KEGG_FC_GAMMA_R_MEDIATED_PHAGOCYTOSIS	KEGG_FC_GAMMA_R_MEDIATED_PHAGOCYTOSIS	69	0.293050455497423	1.81899453568596	0.00169826051751733	0.00909382203282216	0.00614185729019325	2565	tags=45%, list=21%, signal=36%	MAP2K1/RAC2/PTPRC/ARPC1B/PIK3CD/ARF6/CFL1/PIK3CA/ARPC3/WASL/INPP5D/VAV1/ARPC2/DNM1L/RPS6KB1/PRKCA/NCF1/RAF1/ARPC5L/PIK3CG/ARPC4/FCGR2B/FCGR2A/ASAP1/MARCKS/RAC1/LIMK2/VAV3/PIK3CB/PIK3R1/VASP
KEGG_PARKINSONS_DISEASE	KEGG_PARKINSONS_DISEASE	KEGG_PARKINSONS_DISEASE	63	0.317062402014118	1.89274485504761	0.00178548913388468	0.00909382203282216	0.00614185729019325	3354	tags=48%, list=28%, signal=35%	SDHD/PPID/NDUFB6/NDUFA10/SDHB/VDAC3/UBE2J2/UQCRFS1/COX4I1/UQCRC2/PARK7/NDUFS3/SDHC/NDUFA9/NDUFB5/NDUFB4/NDUFB10/VDAC2/NDUFB2/UBE2J1/NDUFS1/UQCRC1/UBE2L3/NDUFB9/CYCS/SDHA/NDUFB3/HTRA2/COX7A2/APAF1
KEGG_CHEMOKINE_SIGNALING_PATHWAY	KEGG_CHEMOKINE_SIGNALING_PATHWAY	KEGG_CHEMOKINE_SIGNALING_PATHWAY	107	0.254457222641652	1.75202774722173	0.00178722513939858	0.00909382203282216	0.00614185729019325	2589	tags=36%, list=22%, signal=29%	MAP2K1/RAC2/SHC1/RHOA/PIK3CD/CHUK/CSK/GRB2/PIK3CA/ADCY7/WASL/STAT2/VAV1/STAT1/RAP1B/PLCB2/NCF1/GNG5/RAF1/JAK2/PRKACA/PRKACB/ITK/CCR2/CCR3/ARRB1/GSK3B/PIK3CG/ROCK2/GNB4/RELA/PXN/CX3CR1/RAC1/VAV3/PIK3CB/PIK3R1/NFKBIA/SOS2
KEGG_GRAFT_VERSUS_HOST_DISEASE	KEGG_GRAFT_VERSUS_HOST_DISEASE	KEGG_GRAFT_VERSUS_HOST_DISEASE	28	0.430345387782478	2.0334262881497	0.00206684454019767	0.0102161172986913	0.0068998419236674	2427	tags=46%, list=20%, signal=37%	HLA-F/HLA-B/HLA-DRB1/HLA-DRA/HLA-E/HLA-C/HLA-DMA/HLA-DPA1/HLA-DMB/HLA-A/HLA-DPB1/CD28/CD86
KEGG_VIBRIO_CHOLERAE_INFECTION	KEGG_VIBRIO_CHOLERAE_INFECTION	KEGG_VIBRIO_CHOLERAE_INFECTION	33	0.401644213287403	2.02581477494798	0.00215121575962059	0.0103377868448434	0.00698201606192647	2912	tags=48%, list=24%, signal=37%	ACTB/ACTG1/ATP6V0E1/PRKCA/ATP6AP1/ATP6V1A/ATP6V1B2/ATP6V0B/PRKACA/PRKACB/TCIRG1/ATP6V1C1/ATP6V1G1/TJP2/ATP6V0D1/SEC61A1
KEGG_LINOLEIC_ACID_METABOLISM	KEGG_LINOLEIC_ACID_METABOLISM	KEGG_LINOLEIC_ACID_METABOLISM	16	-0.545976	-1.94876	0.00222551345585529	0.0103753626109349	0.00700739427936581	4764	tags=94%, list=40%, signal=57%	CYP2C9/PLA2G1B/PLA2G2C/AKR1B10/CYP3A4/PLA2G6/CYP3A7/ALOX15/CYP3A5/CYP2C19/CYP2C8/PLA2G4E/PLA2G5/PLA2G2A/PLA2G2D
KEGG_LEUKOCYTE_TRANSENDOTHELIAL_MIGRATION	KEGG_LEUKOCYTE_TRANSENDOTHELIAL_MIGRATION	KEGG_LEUKOCYTE_TRANSENDOTHELIAL_MIGRATION	78	0.274108920716412	1.74817527570409	0.0022789813827487	0.0103753626109349	0.00700739427936581	2889	tags=44%, list=24%, signal=33%	ACTB/RAC2/RHOA/ACTG1/PIK3CD/MYL12A/ITGB1/PIK3CA/NCF2/VAV1/CYBB/ARHGAP5/RAP1B/EZR/PRKCA/MYL12B/NCF1/ITK/CYBA/VCL/ITGA4/ACTN4/PIK3CG/ROCK2/CD99/PXN/RAC1/VAV3/PIK3CB/PIK3R1/VASP/TXK/PECAM1/CTNNA1
KEGG_MATURITY_ONSET_DIABETES_OF_THE_YOUNG	KEGG_MATURITY_ONSET_DIABETES_OF_THE_YOUNG	KEGG_MATURITY_ONSET_DIABETES_OF_THE_YOUNG	15	-0.560267	-1.91931	0.00275914695225949	0.0122392928907921	0.00826627022134424	5089	tags=93%, list=42%, signal=54%	PAX6/MAFA/HNF1B/SLC2A2/MNX1/HES1/INS/PDX1/PAX4/HNF1A/HNF4A/PKLR/NKX6-1/FOXA2
KEGG_TERPENOID_BACKBONE_BIOSYNTHESIS	KEGG_TERPENOID_BACKBONE_BIOSYNTHESIS	KEGG_TERPENOID_BACKBONE_BIOSYNTHESIS	11	0.598122273753349	2.03434654879082	0.00286972454234742	0.0124115586456526	0.00838261642633062	2754	tags=73%, list=23%, signal=56%	GGPS1/PDSS1/HMGCS1/FDPS/IDI1/ACAT2/ACAT1/PMVK
KEGG_COMPLEMENT_AND_COAGULATION_CASCADES	KEGG_COMPLEMENT_AND_COAGULATION_CASCADES	KEGG_COMPLEMENT_AND_COAGULATION_CASCADES	43	-0.370055	-1.81135	0.00357728086905312	0.0149581382616775	0.01010254546423	5489	tags=67%, list=46%, signal=37%	C7/PLAU/PLG/C4A/F8/FGB/C2/CR1/TFPI/C4BPB/F11/FGA/MASP1/SERPINE1/F12/VWF/F2/BDKRB2/PROC/KNG1/C8A/F9/PLAT/F7/CFB/SERPINF2/F3/FGG/C1S
KEGG_CALCIUM_SIGNALING_PATHWAY	KEGG_CALCIUM_SIGNALING_PATHWAY	KEGG_CALCIUM_SIGNALING_PATHWAY	96	-0.289451	-1.7223	0.00363145553173674	0.0149581382616775	0.01010254546423	4335	tags=58%, list=36%, signal=38%	GNAS/ADORA2A/MYLK/LTB4R2/ADCY2/PLCB4/GRM1/ERBB3/LHCGR/CAMK2G/ADRA1A/PDE1C/PTGER3/ATP2A1/ATP2B2/HRH2/CHRM5/PLCD4/HTR4/PPP3R1/ATP2B3/GRM5/PHKG1/PHKA1/CYSLTR2/ATP2A3/EDNRA/EDNRB/NOS3/SPHK1/BDKRB2/CACNA1I/EGFR/CACNA1C/PLCB3/NOS1/MYLK3/P2RX6/PLCD3/TBXA2R/HTR2C/P2RX2/SPHK2/NOS2/CACNA1D/PRKCG/ADCY9/CALML3/CACNA1E/CAMK2B/SLC8A2/TNNC2/ERBB2/SLC25A6/GRIN1/PDGFRA
KEGG_N_GLYCAN_BIOSYNTHESIS	KEGG_N_GLYCAN_BIOSYNTHESIS	KEGG_N_GLYCAN_BIOSYNTHESIS	29	0.409889302453906	1.98860305112969	0.00444856849989896	0.0178977290809889	0.0120879095101294	2612	tags=48%, list=22%, signal=38%	ALG13/FUT8/RPN1/DPM1/ALG2/MGAT2/STT3B/GANAB/MAN1A1/ALG5/DDOST/MGAT4B/MAN1A2/MGAT1
KEGG_TYPE_I_DIABETES_MELLITUS	KEGG_TYPE_I_DIABETES_MELLITUS	KEGG_TYPE_I_DIABETES_MELLITUS	29	0.406865690652393	1.97393381331859	0.00512868030532512	0.0201650384732101	0.013619222820361	3158	tags=55%, list=26%, signal=41%	HLA-F/HLA-B/HLA-DRB1/HLA-DRA/HLA-E/HLA-C/HLA-DMA/HLA-DPA1/HLA-DMB/HLA-A/HLA-DPB1/CD28/CD86/HSPD1/HLA-DQA1/PTPRN2
KEGG_NOTCH_SIGNALING_PATHWAY	KEGG_NOTCH_SIGNALING_PATHWAY	KEGG_NOTCH_SIGNALING_PATHWAY	31	0.384794293087487	1.90069943255229	0.00737986980752613	0.0283714994822671	0.0191617672195415	2651	tags=52%, list=22%, signal=40%	HDAC1/MAML1/CTBP1/CREBBP/SNW1/MAML2/NUMB/NCSTN/LFNG/APH1A/RBPJ/PSEN1/CTBP2/MAML3/NOTCH2/HDAC2
KEGG_STEROID_HORMONE_BIOSYNTHESIS	KEGG_STEROID_HORMONE_BIOSYNTHESIS	KEGG_STEROID_HORMONE_BIOSYNTHESIS	23	-0.43075	-1.76263	0.00892004561379211	0.0335471280692616	0.0226573240991058	5566	tags=83%, list=46%, signal=45%	CYP19A1/UGT2A3/HSD11B1/AKR1C3/HSD17B2/UGT1A1/HSD17B6/UGT2B15/CYP3A4/CYP3A7/CYP11A1/AKR1C1/CYP3A5/SRD5A1/CYP11B2/AKR1C2/UGT2B4/HSD17B1/CYP1A1
KEGG_ARGININE_AND_PROLINE_METABOLISM	KEGG_ARGININE_AND_PROLINE_METABOLISM	KEGG_ARGININE_AND_PROLINE_METABOLISM	39	-0.369364	-1.73342	0.0102904207625214	0.037877506210983	0.0255820090624832	3279	tags=54%, list=27%, signal=39%	ASS1/CPS1/NAGS/PYCR2/GLS2/CKMT1A/NOS3/MAOA/PYCR1/ARG2/CKM/NOS1/ALDH7A1/MAOB/ALDH4A1/GLUL/ODC1/NOS2/GAMT/AZIN2/ASL
KEGG_PHOSPHATIDYLINOSITOL_SIGNALING_SYSTEM	KEGG_PHOSPHATIDYLINOSITOL_SIGNALING_SYSTEM	KEGG_PHOSPHATIDYLINOSITOL_SIGNALING_SYSTEM	56	0.291631312651058	1.69728205854572	0.0122375224144761	0.0441060703688408	0.029788705877343	2980	tags=46%, list=25%, signal=35%	CALM2/INPP4A/PIK3CD/PIP4K2C/PTEN/CALM1/PIK3CA/INPP5D/ITPR2/PIK3C3/PLCB2/PI4KA/ITPR1/PRKCA/DGKZ/ITPK1/SYNJ1/INPP5A/IPPK/PIK3CG/PIK3CB/PIK3R1/DGKA/OCRL/ITPR3/ITPKB
KEGG_BASAL_CELL_CARCINOMA	KEGG_BASAL_CELL_CARCINOMA	KEGG_BASAL_CELL_CARCINOMA	31	-0.383131	-1.70255	0.0160204180821401	0.0565618842491884	0.0382012117533307	4366	tags=61%, list=36%, signal=39%	APC/GLI2/BMP2/PTCH2/WNT7B/WNT2/CTNNB1/TP53/WNT3A/FZD5/WNT9B/SUFU/HHIP/WNT2B/SMO/FZD8/WNT5A/WNT5B/WNT11
KEGG_ACUTE_MYELOID_LEUKEMIA	KEGG_ACUTE_MYELOID_LEUKEMIA	KEGG_ACUTE_MYELOID_LEUKEMIA	37	0.324062852070243	1.68242050280866	0.0198344886519642	0.068627330735796	0.0463500682182741	2589	tags=43%, list=22%, signal=34%	MAP2K1/PIK3CD/CHUK/GRB2/PIK3CA/MYC/RPS6KB1/TCF7L2/RAF1/STAT5A/PIK3CG/RELA/PIK3CB/PIK3R1/TCF7/SOS2
KEGG_AUTOIMMUNE_THYROID_DISEASE	KEGG_AUTOIMMUNE_THYROID_DISEASE	KEGG_AUTOIMMUNE_THYROID_DISEASE	31	0.347006237724912	1.71404454531734	0.0224960836404439	0.0761164558313588	0.0514081326272031	2427	tags=42%, list=20%, signal=34%	HLA-F/HLA-B/HLA-DRB1/HLA-DRA/HLA-E/HLA-C/HLA-DMA/HLA-DPA1/HLA-DMB/HLA-A/HLA-DPB1/CD28/CD86
KEGG_LONG_TERM_POTENTIATION	KEGG_LONG_TERM_POTENTIATION	KEGG_LONG_TERM_POTENTIATION	44	0.305226919650522	1.65223994872316	0.0228789347007553	0.0761164558313588	0.0514081326272031	1737	tags=39%, list=14%, signal=33%	MAP2K1/PPP1CA/CALM2/RPS6KA3/CREBBP/CALM1/PPP3CB/ITPR2/PPP1CC/RAP1B/PLCB2/ITPR1/PRKCA/RAF1/RPS6KA1/PRKACA/PRKACB
KEGG_APOPTOSIS	KEGG_APOPTOSIS	KEGG_APOPTOSIS	57	0.28259366887748	1.64641245278179	0.0239623382938272	0.0782166891477757	0.0528266047788445	3463	tags=49%, list=29%, signal=35%	PIK3CD/CHUK/RIPK1/CAPN2/CSF2RB/PIK3CA/PPP3CB/ATM/TNFSF10/BID/XIAP/IRAK4/PRKACA/PRKACB/CFLAR/TNFRSF1A/PIK3CG/RELA/PRKAR1A/PIK3CB/PIK3R1/NFKBIA/MYD88/CYCS/CASP8/PRKAR2A/APAF1/BAX
KEGG_GLYCOLYSIS_GLUCONEOGENESIS	KEGG_GLYCOLYSIS_GLUCONEOGENESIS	KEGG_GLYCOLYSIS_GLUCONEOGENESIS	42	0.293179454774627	1.56942616573422	0.0253939811942577	0.0813547916038257	0.0549460411805577	2659	tags=43%, list=22%, signal=34%	ALDH9A1/PGAM1/ALDOA/TPI1/DLAT/HK2/DLD/PGK1/GPI/LDHA/ENO1/GAPDH/PGM2/ALDH3A2/ALDH2/ACSS1/LDHB/PGM1
KEGG_RETINOL_METABOLISM	KEGG_RETINOL_METABOLISM	KEGG_RETINOL_METABOLISM	29	-0.383094	-1.66491	0.0260703737857711	0.0820031757261528	0.0553839519659444	4856	tags=66%, list=40%, signal=39%	UGT1A1/CYP2C9/UGT2B15/ALDH1A2/DHRS3/CYP3A4/ADH6/CYP2A13/CYP3A7/CYP3A5/BCO1/CYP2C19/CYP2C8/ADH1B/ADH7/UGT2B4/CYP2B6/CYP4A11/CYP1A1
KEGG_PEROXISOME	KEGG_PEROXISOME	KEGG_PEROXISOME	49	0.27902742477603	1.58132216928241	0.0309323652165377	0.0955589139725182	0.0645393334405204	3850	tags=49%, list=32%, signal=33%	PEX3/ECI2/GNPAT/ACSL4/ABCD3/ACSL3/MPV17/PEX2/PEX1/HMGCL/HSD17B4/IDH1/EPHX2/ACOX1/PMVK/ACAA1/DHRS4/ACSL1/HACL1/ABCD4/AGPS/ECH1/FAR2/IDH2
KEGG_AMINO_SUGAR_AND_NUCLEOTIDE_SUGAR_METABOLISM	KEGG_AMINO_SUGAR_AND_NUCLEOTIDE_SUGAR_METABOLISM	KEGG_AMINO_SUGAR_AND_NUCLEOTIDE_SUGAR_METABOLISM	31	0.332771035542987	1.64372946737697	0.0352985019589815	0.104471978623052	0.0705591093833818	4533	tags=71%, list=38%, signal=44%	GALK2/FPGT/HK2/GPI/GNPDA1/PGM2/HEXA/AMDHD2/GFPT1/UXS1/PGM1/MPI/GALT/HK3/UGDH/NPL/PGM3/GALK1/GNPDA2/GMPPB/GALE/GMPPA
KEGG_MISMATCH_REPAIR	KEGG_MISMATCH_REPAIR	KEGG_MISMATCH_REPAIR	14	0.445948180281137	1.66451798708327	0.0356291719003473	0.104471978623052	0.0705591093833818	2901	tags=50%, list=24%, signal=38%	MLH1/RPA2/MSH6/SSBP1/RFC5/MSH2/PMS2
KEGG_ASTHMA	KEGG_ASTHMA	KEGG_ASTHMA	14	0.445646865395277	1.66339331818794	0.0356291719003473	0.104471978623052	0.0705591093833818	3143	tags=57%, list=26%, signal=42%	HLA-DRB1/HLA-DRA/HLA-DMA/HLA-DPA1/HLA-DMB/HLA-DPB1/HLA-DQA1/CD40
KEGG_AMINOACYL_TRNA_BIOSYNTHESIS	KEGG_AMINOACYL_TRNA_BIOSYNTHESIS	KEGG_AMINOACYL_TRNA_BIOSYNTHESIS	13	0.443708335025631	1.60947394395798	0.0368843174232796	0.106349781903789	0.071827354982176	3177	tags=54%, list=26%, signal=40%	CARS2/HARS2/FARS2/SEPSECS/NARS2/MARS2/FARSB
KEGG_FC_EPSILON_RI_SIGNALING_PATHWAY	KEGG_FC_EPSILON_RI_SIGNALING_PATHWAY	KEGG_FC_EPSILON_RI_SIGNALING_PATHWAY	47	0.273568641895943	1.51635495446673	0.0418936819238258	0.118813229062654	0.0802450162820477	2786	tags=45%, list=23%, signal=34%	LCP2/MAP2K1/RAC2/PIK3CD/FYN/GRB2/PIK3CA/INPP5D/VAV1/PRKCA/BTK/RAF1/PIK3CG/JMJD7-PLA2G4B/PDPK1/RAC1/VAV3/PIK3CB/PIK3R1/SOS2/LAT
KEGG_FATTY_ACID_METABOLISM	KEGG_FATTY_ACID_METABOLISM	KEGG_FATTY_ACID_METABOLISM	35	0.298006628881477	1.52815463838176	0.0470296591117951	0.131227919779686	0.0886297480714644	3580	tags=57%, list=30%, signal=40%	ALDH9A1/ECI2/ACSL4/ACSL3/HADHB/ACADM/ACAT2/ALDH3A2/ACADSB/ALDH2/ACOX1/ACAT1/ECHS1/HADHA/ACADVL/ACAA1/CPT1A/CPT2/ACSL1/HADH

## Sheet: 01.PRKCCA_gsea_res
	ID	Description	setSize	enrichmentScore	NES	pvalue	p.adjust	qvalue	rank	leading_edge	core_enrichment
KEGG_RIBOSOME	KEGG_RIBOSOME	KEGG_RIBOSOME	73	0.729527219098982	4.18752755042212	4.72100239602085e-28	8.16733414511607e-26	5.96337144760529e-26	1993	tags=78%, list=17%, signal=66%	RPL22/RPL36/RPS28/RPL18/RPL3/RPL32/RPL23A/RPL10A/RPL10/RPL14/RPL19/RPL12/RPL28/RPL37A/RPS4X/RPS5/RPS16/RPS15/RPS2/RPS3/RPS19/RPL29/RPS27A/RPL37/RPSA/RPL18A/RPL8/RPL13A/RPL7A/RPLP1/RPL6/RPL4/RPS29/RPS25/RPS6/RPL5/RPS18/RPS13/RPL15/RPL30/RPLP0/RPL35/RPS27/RPL11/RPS11/RPS20/RPS10/FAU/RPL27/RPL24/RPL35A/RPS12/RPL9/RPS15A/RPS17/RPL17/RPS3A
KEGG_OLFACTORY_TRANSDUCTION	KEGG_OLFACTORY_TRANSDUCTION	KEGG_OLFACTORY_TRANSDUCTION	215	-0.470408	-3.22055	8.72041751169039e-24	7.54316114761219e-22	5.50763211264656e-22	5613	tags=85%, list=47%, signal=46%	OR52B6/OR4D9/OR6B2/OR5D14/OR52E2/OR10X1/OR10R2/OR5B17/OR52I1/CNGB1/OR5T1/OR52N1/OR13D1/OR6C4/OR8U1/OR5AC2/OR52B4/OR6V1/OR6C70/OR6C3/OR5AK2/OR2H2/OR4C15/OR6C6/OR6K3/OR2M2/OR51A2/OR8H2/OR9Q2/OR52E6/OR5J2/OR10T2/OR2W3/OR51T1/OR6K6/OR10A6/OR10J3/OR10Z1/OR2T11/OR52A5/OR5V1/OR4K14/OR5B3/OR2A1/OR5AS1/OR6N2/OR4C16/OR52J3/OR4P4/OR5M1/OR4K15/OR51F2/OR52H1/OR4A5/OR51Q1/OR1B1/OR52W1/OR4N5/OR10H4/OR4K5/OR1J4/…
KEGG_SPLICEOSOME	KEGG_SPLICEOSOME	KEGG_SPLICEOSOME	90	0.573250205485746	3.48805624491206	2.87396964239628e-17	1.65732249378185e-15	1.21009248100896e-15	3262	tags=71%, list=27%, signal=52%	HNRNPA3/PRPF8/SNRPA1/SNRNP200/SRSF5/PRPF38A/PRPF6/PRPF3/HNRNPA1/SNRNP70/HNRNPA1L2/DDX42/HNRNPU/WBP11/RBMX/SART1/RBM25/SNRPA/SRSF7/SRSF2/NCBP2/HSPA8/TRA2B/DDX5/RBM22/BCAS2/HNRNPM/PUF60/PPIL1/SNW1/SLU7/SNRPF/PPIE/SRSF9/MAGOHB/SRSF1/HNRNPK/PRPF4/SNRPB2/SRSF3/DHX38/EIF4A3/THOC2/USP39/SNRPD2/HNRNPC/SF3B5/DHX8/SRSF10/PLRG1/CRNKL1/AQR/PCBP1/SMNDC1/SNRPB/DDX23/SNRPG/PRPF40A/MAGOH/HSPA1A/PHF5A/ACIN1/PRPF3…
KEGG_NEUROACTIVE_LIGAND_RECEPTOR_INTERACTION	KEGG_NEUROACTIVE_LIGAND_RECEPTOR_INTERACTION	KEGG_NEUROACTIVE_LIGAND_RECEPTOR_INTERACTION	135	-0.442499	-2.76181	3.53490773053198e-13	1.52884759345508e-11	1.11628665174694e-11	4318	tags=66%, list=36%, signal=43%	GRM6/ADRA1A/GRIK5/PLG/GLP1R/GABRG3/GLRA2/CHRND/EDNRB/AVPR2/F2RL2/RXFP2/GRM8/PTH2R/GABRE/LPAR1/HRH2/CALCRL/GABRG1/MC2R/PRSS2/MCHR2/GRID2/CHRNA6/CHRNB1/GRM4/BDKRB2/DRD4/CYSLTR2/HTR1E/GRIA3/P2RY11/EDNRA/CHRNB3/FSHR/NPBWR1/HCRTR2/P2RX2/OPRK1/CHRNA2/GABRB1/SSTR1/GH1/GRIK4/GABRR2/CHRM4/LTB4R2/ADRA2C/GABRA1/HTR2C/CHRNA4/DRD3/GLP2R/ADORA1/GHRHR/GLRB/PRSS3/TAAR9/MCHR1/GRIA1/PRLR/CHRNG/GRIN1/SSTR5/GRID1/GA…
KEGG_RNA_DEGRADATION	KEGG_RNA_DEGRADATION	KEGG_RNA_DEGRADATION	32	0.603051746334587	2.73153124897381	2.12904356924319e-07	6.63339260199904e-06	4.84336545323934e-06	2775	tags=72%, list=23%, signal=55%	CNOT2/EXOSC10/HSPA9/CNOT6L/EXOSC1/CNOT7/MPHOSPH6/CNOT4/CNOT6/HSPD1/ENO3/XRN1/DIS3/ENO2/PARN/EXOSC9/ENO1/DCP1B/ZCCHC7/CNOT8/XRN2/CNOT10/PAPOLA
KEGG_UBIQUITIN_MEDIATED_PROTEOLYSIS	KEGG_UBIQUITIN_MEDIATED_PROTEOLYSIS	KEGG_UBIQUITIN_MEDIATED_PROTEOLYSIS	90	0.411780781055944	2.50556303539374	2.30059859028868e-07	6.63339260199904e-06	4.84336545323934e-06	2636	tags=44%, list=22%, signal=35%	BIRC6/PPIL2/ANAPC5/CDC23/FBXO4/UBE2I/SAE1/UBE2Q2/ANAPC7/WWP1/UBR5/DDB2/CUL2/FBXW11/UBA2/TRIM37/HERC2/UBE2N/UBE2E1/CBLB/DET1/FBXW7/CUL1/XIAP/ANAPC13/SIAH1/PIAS3/CUL4B/HERC1/SMURF2/UBE2D2/KLHL9/HERC4/UBE2J2/UBE2L3/CDC16/UBE2Z/CDC26/TRAF6/FANCL
KEGG_ECM_RECEPTOR_INTERACTION	KEGG_ECM_RECEPTOR_INTERACTION	KEGG_ECM_RECEPTOR_INTERACTION	62	-0.45268	-2.40054	8.87797688255467e-07	2.1941285724028e-05	1.60204094121287e-05	4822	tags=74%, list=40%, signal=45%	COMP/COL5A2/ITGB5/ITGA8/LAMA5/ITGB3/SV2B/ITGB7/LAMB3/COL11A2/ITGA2/COL1A2/THBS2/COL2A1/VWF/ITGB6/LAMC3/COL4A6/RELN/COL6A6/TNC/ITGA3/COL1A1/COL4A1/ITGB8/COL11A1/COL6A3/ITGA5/TNR/ITGA11/LAMB4/SDC1/FN1/HSPG2/LAMC2/COL6A2/ITGA9/LAMA4/ITGB4/COL6A1/LAMA3/COL3A1/VTN/ITGA2B/LAMB1/SDC4
KEGG_PROTEASOME	KEGG_PROTEASOME	KEGG_PROTEASOME	32	0.575627692519473	2.60731361686375	1.30338164966752e-06	2.81856281740601e-05	2.05797102579082e-05	3347	tags=72%, list=28%, signal=52%	PSMC5/PSMC2/PSMB4/PSMB10/PSMB1/PSMD6/PSME3/PSMA1/PSMD13/PSMD11/PSMD7/PSME2/PSMD14/PSMB8/PSMB2/PSMC1/PSMD12/PSMA4/PSMD8/PSMA2/PSMD1/POMP/PSMB6
KEGG_METABOLISM_OF_XENOBIOTICS_BY_CYTOCHROME_P450	KEGG_METABOLISM_OF_XENOBIOTICS_BY_CYTOCHROME_P450	KEGG_METABOLISM_OF_XENOBIOTICS_BY_CYTOCHROME_P450	43	-0.498427	-2.41458	3.50607156148237e-06	6.73944866818278e-05	4.92080219155421e-05	4195	tags=63%, list=35%, signal=41%	UGT2B15/CYP3A7/CYP2C8/AKR1C1/CYP2F1/GSTZ1/CYP2B6/EPHX1/AKR1C2/ADH6/ALDH1A3/CYP3A5/UGT1A1/GSTA1/UGT2B4/GSTM3/ADH1B/CYP1A1/GSTK1/CYP2C19/ALDH3B1/GSTM1/ALDH3B2/ADH7/CYP3A4/CYP2S1/GSTO2
KEGG_DRUG_METABOLISM_CYTOCHROME_P450	KEGG_DRUG_METABOLISM_CYTOCHROME_P450	KEGG_DRUG_METABOLISM_CYTOCHROME_P450	41	-0.503174	-2.40449	8.26528913507964e-06	0.000142989502036878	0.000104403652232585	2121	tags=46%, list=18%, signal=38%	ADH6/ALDH1A3/CYP3A5/UGT1A1/FMO1/GSTA1/UGT2B4/GSTM3/ADH1B/GSTK1/CYP2C19/ALDH3B1/GSTM1/MAOB/ALDH3B2/ADH7/CYP3A4/GSTO2/MAOA
KEGG_CELL_CYCLE	KEGG_CELL_CYCLE	KEGG_CELL_CYCLE	83	0.369185509797629	2.19229315838029	1.99808065569562e-05	0.000314243594032129	0.000229444668596626	2638	tags=43%, list=22%, signal=34%	MYC/RBL2/ANAPC5/HDAC1/CDC23/ATM/ABL1/ATR/ANAPC7/MCM7/BUB3/SMC3/YWHAZ/YWHAB/DBF4/RAD21/CDK4/YWHAQ/CUL1/ORC3/SMAD4/SMAD3/CDC25B/CREBBP/ANAPC13/STAG1/CCND3/CDKN1B/ORC4/HDAC2/YWHAG/ORC2/RB1/CDC16/CDC26/SMAD2
KEGG_PROTEIN_EXPORT	KEGG_PROTEIN_EXPORT	KEGG_PROTEIN_EXPORT	17	0.625578576830474	2.33767347690221	9.54148679708789e-05	0.00137556434658017	0.00100436703127241	2570	tags=71%, list=21%, signal=56%	SRP68/SPCS1/OXA1L/SRP72/SRP19/SPCS2/SRP9/SRP14/HSPA5/SRP54/SEC61A1/SEC11A
KEGG_CITRATE_CYCLE_TCA_CYCLE	KEGG_CITRATE_CYCLE_TCA_CYCLE	KEGG_CITRATE_CYCLE_TCA_CYCLE	25	0.534635154739099	2.25205007916025	0.000265111763926905	0.00340381976811758	0.00248529584529425	3718	tags=76%, list=31%, signal=53%	CS/SUCLG2/IDH3B/ACO1/MDH1/MDH2/DLAT/IDH3A/SUCLA2/FH/SUCLG1/SDHA/DLD/PDHA1/SDHD/SDHC/DLST/SDHB/IDH2
KEGG_MISMATCH_REPAIR	KEGG_MISMATCH_REPAIR	KEGG_MISMATCH_REPAIR	14	0.651486802099047	2.32830197823742	0.000275453622853446	0.00340381976811758	0.00248529584529425	2616	tags=57%, list=22%, signal=45%	RPA2/MSH2/RFC5/SSBP1/MLH1/MSH6/PMS2/MLH3
KEGG_PROPANOATE_METABOLISM	KEGG_PROPANOATE_METABOLISM	KEGG_PROPANOATE_METABOLISM	26	0.492555474909215	2.09339015693225	0.000626580611042306	0.00689377401757853	0.00503348270221736	2863	tags=54%, list=24%, signal=41%	LDHB/SUCLG2/HIBCH/ACSS1/ECHS1/HADHA/ALDH9A1/ACAT2/SUCLA2/ACADM/SUCLG1/ACAT1/LDHA/ALDH3A2
KEGG_T_CELL_RECEPTOR_SIGNALING_PATHWAY	KEGG_T_CELL_RECEPTOR_SIGNALING_PATHWAY	KEGG_T_CELL_RECEPTOR_SIGNALING_PATHWAY	71	0.338202465272221	1.91097015049426	0.0006375744756142	0.00689377401757853	0.00503348270221736	3523	tags=51%, list=29%, signal=36%	ITK/NFATC1/LCK/PRKCQ/CD3D/MALT1/NFATC3/FYN/IKBKB/CD28/RELA/CDK4/NFATC2/LAT/PIK3CA/CBLB/PPP3CB/CD3G/MAP2K1/PIK3R1/LCP2/PIK3CD/RHOA/DLG1/NFAT5/MAP3K7/GRB2/VAV1/PDPK1/NFKBIE/PTPRC/VAV3/RAF1/NFKBIA/CHUK/PIK3CG
KEGG_ALLOGRAFT_REJECTION	KEGG_ALLOGRAFT_REJECTION	KEGG_ALLOGRAFT_REJECTION	23	0.509579802258575	2.10377512662988	0.00072569212792485	0.00738498459594112	0.0053921396502156	4112	tags=78%, list=34%, signal=52%	CD28/HLA-F/HLA-DQA1/CD40/HLA-DPB1/HLA-DPA1/HLA-DRA/HLA-DMB/HLA-DRB1/HLA-DMA/HLA-C/HLA-E/HLA-DRB4/HLA-B/HLA-DOB/PRF1/HLA-A/CD86
KEGG_B_CELL_RECEPTOR_SIGNALING_PATHWAY	KEGG_B_CELL_RECEPTOR_SIGNALING_PATHWAY	KEGG_B_CELL_RECEPTOR_SIGNALING_PATHWAY	53	0.373092193401559	1.96450110880089	0.000812388817753832	0.0075716747219139	0.00552845127246528	3890	tags=62%, list=32%, signal=42%	NFATC1/MALT1/NFATC3/IKBKB/CR2/RELA/NFATC2/PIK3CA/RAC2/CD19/PPP3CB/MAP2K1/PIK3R1/PIK3CD/CD79A/CD72/NFAT5/CD22/INPP5D/GRB2/VAV1/NFKBIE/FCGR2B/BTK/VAV3/PIK3AP1/RAF1/NFKBIA/CHUK/PIK3CG/DAPP1/GSK3B/RAC1
KEGG_N_GLYCAN_BIOSYNTHESIS	KEGG_N_GLYCAN_BIOSYNTHESIS	KEGG_N_GLYCAN_BIOSYNTHESIS	29	0.473824094616037	2.10561082256323	0.000831571212233319	0.0075716747219139	0.00552845127246528	2777	tags=55%, list=23%, signal=43%	GANAB/ALG13/MGAT4B/FUT8/DDOST/STT3B/ALG5/ALG2/MGAT4A/MGAT2/ALG6/ALG14/DPM1/RPN1/DAD1/MAN1A2
KEGG_DNA_REPLICATION	KEGG_DNA_REPLICATION	KEGG_DNA_REPLICATION	24	0.497500559120495	2.09039070520892	0.0010662899023652	0.00922340765545894	0.00673446254125386	1915	tags=33%, list=16%, signal=28%	RPA2/MCM7/RFC5/SSBP1/POLE3/RNASEH2B/PRIM2/POLA2
KEGG_PATHOGENIC_ESCHERICHIA_COLI_INFECTION	KEGG_PATHOGENIC_ESCHERICHIA_COLI_INFECTION	KEGG_PATHOGENIC_ESCHERICHIA_COLI_INFECTION	36	0.431472447451471	2.02228539304331	0.00117060179189863	0.00964352904754589	0.00704121378585645	2578	tags=44%, list=21%, signal=35%	NCL/EZR/ABL1/FYN/ACTG1/YWHAZ/ITGB1/YWHAQ/ACTB/HCLS1/WASL/ARPC5L/RHOA/TUBA1A/ARPC4/ARPC3
KEGG_VALINE_LEUCINE_AND_ISOLEUCINE_DEGRADATION	KEGG_VALINE_LEUCINE_AND_ISOLEUCINE_DEGRADATION	KEGG_VALINE_LEUCINE_AND_ISOLEUCINE_DEGRADATION	31	0.437662073202143	1.97636765161488	0.00148219816031778	0.0116554673515899	0.00851022867168106	2932	tags=52%, list=24%, signal=39%	OXCT1/HIBCH/MCCC1/ACAD8/HMGCS1/ECHS1/HADHA/ALDH9A1/ACADSB/ACAT2/HADH/ACADM/DLD/ACAT1/ALDH3A2/HADHB
KEGG_COMPLEMENT_AND_COAGULATION_CASCADES	KEGG_COMPLEMENT_AND_COAGULATION_CASCADES	KEGG_COMPLEMENT_AND_COAGULATION_CASCADES	43	-0.398258	-1.92932	0.00155603861277804	0.0117041165222	0.00854574981846063	4657	tags=63%, list=39%, signal=39%	MASP1/F2/SERPINE1/PLG/TFPI/VWF/PLAT/FGB/C4BPB/F5/BDKRB2/PROC/F12/KNG1/C1R/F3/C1S/F9/CR1/SERPINF2/F11/FGG/FGA/C8A/F8/CFB/F7
KEGG_OXIDATIVE_PHOSPHORYLATION	KEGG_OXIDATIVE_PHOSPHORYLATION	KEGG_OXIDATIVE_PHOSPHORYLATION	63	0.335540175182792	1.83752077232299	0.00215676945711236	0.0155467131700183	0.0113514181953282	3991	tags=52%, list=33%, signal=35%	NDUFA10/COX4I1/COX11/ATP6V0E2/NDUFA9/PPA2/UQCRC2/SDHA/NDUFB6/NDUFS3/NDUFB4/NDUFB5/UQCRFS1/NDUFB9/UQCRC1/ATP6V1G1/NDUFB2/SDHD/NDUFS1/NDUFB10/TCIRG1/SDHC/COX6C/ATP6AP1/ATP6V1A/SDHB/COX7A2/NDUFA1/NDUFS5/NDUFC2/ATP6V0E1/ATP6V1G2/CYC1
KEGG_VIRAL_MYOCARDITIS	KEGG_VIRAL_MYOCARDITIS	KEGG_VIRAL_MYOCARDITIS	53	0.349328878939475	1.83937638511282	0.00271100083978395	0.018760125811305	0.0136976884536452	3705	tags=53%, list=31%, signal=37%	ABL1/FYN/ACTG1/CD28/EIF4G2/RAC2/HLA-F/HLA-DQA1/ACTB/CD40/HLA-DPB1/HLA-DPA1/HLA-DRA/HLA-DMB/ABL2/HLA-DRB1/HLA-DMA/HLA-C/HLA-E/MYH9/HLA-DRB4/EIF4G3/CYCS/HLA-B/ITGAL/LAMA2/HLA-DOB/PRF1
KEGG_ANTIGEN_PROCESSING_AND_PRESENTATION	KEGG_ANTIGEN_PROCESSING_AND_PRESENTATION	KEGG_ANTIGEN_PROCESSING_AND_PRESENTATION	56	0.345616544313719	1.84070935516373	0.00282376957484334	0.0187889283249191	0.0137187185822348	3995	tags=62%, list=33%, signal=42%	HSP90AB1/PDIA3/HSPA8/CANX/CD74/TAP2/HLA-F/TAPBP/HLA-DQA1/HSPA5/PSME3/HLA-DPB1/HLA-DPA1/HLA-DRA/HLA-DMB/HLA-DRB1/HLA-DMA/NFYA/HLA-C/HSPA4/PSME2/HLA-E/HLA-DRB4/HSPA1A/NFYC/LGMN/HLA-B/CTSS/TAP1/B2M/HSPA6/HLA-DOB/HSP90AA1/IFI30/HLA-A
KEGG_FOCAL_ADHESION	KEGG_FOCAL_ADHESION	KEGG_FOCAL_ADHESION	146	-0.250102	-1.58717	0.00388642859847747	0.0249019313902445	0.0181821220981402	4553	tags=53%, list=38%, signal=33%	VEGFA/ITGB5/ITGA8/LAMA5/CAV1/ITGB3/PAK3/ITGB7/CTNNB1/LAMB3/COL11A2/ITGA2/COL1A2/MYLK3/THBS2/PTK2/MET/CCND1/COL2A1/VWF/ITGB6/LAMC3/PAK6/MYL9/SHC4/COL4A6/RELN/PARVA/DOCK1/COL6A6/TNC/ITGA3/COL1A1/COL4A1/FLT1/FLT4/ITGB8/ARHGAP35/EGFR/ACTN2/MAPK10/COL11A1/COL6A3/ITGA5/TNR/IGF1/PDGFRA/RASGRF1/EGF/PAK4/ITGA11/LAMB4/FN1/ERBB2/LAMC2/COL6A2/PDGFA/RAP1A/CRKL/ITGA9/LAMA4/SHC3/PRKCG/PIK3R2/ITGB4/COL6A1/PGF/LA…
KEGG_MATURITY_ONSET_DIABETES_OF_THE_YOUNG	KEGG_MATURITY_ONSET_DIABETES_OF_THE_YOUNG	KEGG_MATURITY_ONSET_DIABETES_OF_THE_YOUNG	15	-0.566771	-1.92752	0.00405625910895058	0.0250618866374446	0.0182989132734612	4486	tags=87%, list=37%, signal=54%	MAFA/MNX1/HNF1B/PAX6/NKX6-1/HNF4A/PKLR/HES1/PDX1/FOXA2/HNF1A/PAX4/INS
KEGG_CALCIUM_SIGNALING_PATHWAY	KEGG_CALCIUM_SIGNALING_PATHWAY	KEGG_CALCIUM_SIGNALING_PATHWAY	95	-0.294615	-1.71431	0.00521114573889352	0.0310871797527096	0.0226982754507159	3985	tags=54%, list=33%, signal=36%	ATP2B2/SLC25A6/MYLK3/EDNRB/RYR2/PDE1B/PLCB4/NOS3/HRH2/PHKA1/ATP2A3/PLCZ1/ADCY2/SPHK2/PHKG1/PPP3CA/ATP2B3/BDKRB2/CYSLTR2/EDNRA/GNA15/P2RX2/EGFR/TNNC2/ATP2A1/SPHK1/PDGFRA/SLC8A2/LTB4R2/PLCB3/HTR2C/ERBB2/ERBB3/CAMK2G/NOS1/PRKCG/CACNA1D/GRIN1/CACNA1E/ADCY9/NOS2/PPP3R1/P2RX6/CALML3/CAMK2B/LHCGR/PLCD4/PDE1C/PLCD3/HTR4/CACNA1C
KEGG_AMINOACYL_TRNA_BIOSYNTHESIS	KEGG_AMINOACYL_TRNA_BIOSYNTHESIS	KEGG_AMINOACYL_TRNA_BIOSYNTHESIS	13	0.563785100498561	1.95192190828007	0.00753446777396297	0.0434487641631865	0.0317240748377388	3566	tags=77%, list=30%, signal=54%	NARS2/FARSB/HARS2/MARS2/FARS2/CARS2/WARS2/VARS2/TARS2/SEPSECS
KEGG_OOCYTE_MEIOSIS	KEGG_OOCYTE_MEIOSIS	KEGG_OOCYTE_MEIOSIS	77	0.29335139843496	1.70667109112999	0.0082253365036784	0.043728412395004	0.0319282597347154	2547	tags=38%, list=21%, signal=30%	PPP2R5C/ANAPC5/CDC23/ITPR1/PPP2R5E/ANAPC7/PPP1CA/SMC3/ITPR3/YWHAZ/STAG3/YWHAB/CALM1/PRKACB/FBXW11/YWHAQ/PPP2R5D/ITPR2/PPP2R1A/PPP1CC/CUL1/PPP3CB/MAP2K1/ANAPC13/ADCY7/CAMK2D/YWHAG/CDC16/CDC26
KEGG_STEROID_HORMONE_BIOSYNTHESIS	KEGG_STEROID_HORMONE_BIOSYNTHESIS	KEGG_STEROID_HORMONE_BIOSYNTHESIS	23	-0.460491	-1.81796	0.00833964490467998	0.043728412395004	0.0319282597347154	4195	tags=61%, list=35%, signal=40%	UGT2B15/CYP3A7/AKR1C1/HSD11B1/AKR1C2/CYP3A5/UGT1A1/UGT2B4/HSD17B1/CYP1A1/CYP11A1/CYP3A4/SRD5A1/CYP11B2
KEGG_ARACHIDONIC_ACID_METABOLISM	KEGG_ARACHIDONIC_ACID_METABOLISM	KEGG_ARACHIDONIC_ACID_METABOLISM	39	-0.376024	-1.76228	0.00841758551126577	0.043728412395004	0.0319282597347154	3753	tags=49%, list=31%, signal=34%	CYP2C8/GPX2/GPX6/GGT5/PLA2G6/PLA2G2C/CYP4A11/CYP2B6/PLA2G2D/GPX5/PLA2G5/PLA2G2A/ALOX15B/PTGES/CYP2C19/PLA2G4E/GPX3/GPX1/GGT6
KEGG_HYPERTROPHIC_CARDIOMYOPATHY_HCM	KEGG_HYPERTROPHIC_CARDIOMYOPATHY_HCM	KEGG_HYPERTROPHIC_CARDIOMYOPATHY_HCM	52	-0.326483	-1.6463	0.0085940232452609	0.043728412395004	0.0319282597347154	4553	tags=58%, list=38%, signal=36%	ITGB5/ITGA8/ITGB3/ITGB7/MYBPC3/ITGA2/RYR2/IL6/TPM1/ITGB6/ITGA3/CACNB3/ITGB8/ITGA5/CACNA2D3/IGF1/CACNA2D1/ITGA11/LMNA/ITGA9/SGCA/CACNG7/CACNB2/ITGB4/CACNA1D/ITGA2B/ACE/CACNG5/PRKAG3/CACNA1C
KEGG_PYRIMIDINE_METABOLISM	KEGG_PYRIMIDINE_METABOLISM	KEGG_PYRIMIDINE_METABOLISM	65	0.306247093789643	1.7023291877547	0.00934668462204561	0.0461993268461112	0.0337323956284353	2174	tags=29%, list=18%, signal=24%	NT5E/POLR1C/DCTD/POLR3B/ENTPD4/AK3/RRM1/POLR1B/POLR3F/UPRT/POLE3/POLR1E/POLR3K/NME7/UCKL1/PRIM2/POLA2/NT5C2/CMPK1
KEGG_AXON_GUIDANCE	KEGG_AXON_GUIDANCE	KEGG_AXON_GUIDANCE	83	-0.277691	-1.56514	0.00976975476256217	0.046949099275646	0.034279841272148	5061	tags=60%, list=42%, signal=35%	SEMA3D/SEMA5B/NTNG1/EPHB2/SEMA3E/SEMA6D/CHP1/ABLIM3/DCC/PAK3/NGEF/SRGAP3/SEMA3C/UNC5B/UNC5C/PTK2/MET/EPHA7/ABLIM2/SRGAP2/UNC5D/ARHGEF12/PAK6/EPHA2/NRP1/PPP3CA/LRRC4C/EPHA1/EFNA3/ROBO3/ROBO1/SEMA4G/EFNA2/PAK4/SEMA6C/EPHB1/PLXNB3/PLXNB1/SEMA3B/NFATC4/SEMA4F/PPP3R1/MAPK1/EPHB4/LIMK1/SEMA7A/SEMA6A/SEMA3F/EPHA6/SEMA6B
KEGG_TERPENOID_BACKBONE_BIOSYNTHESIS	KEGG_TERPENOID_BACKBONE_BIOSYNTHESIS	KEGG_TERPENOID_BACKBONE_BIOSYNTHESIS	11	0.569861428388793	1.84431490937846	0.0107108125978231	0.0500535692020921	0.0365465671083118	3155	tags=73%, list=26%, signal=54%	GGPS1/HMGCS1/ACAT2/ACAT1/FDPS/PDSS1/PMVK/PDSS2
KEGG_COLORECTAL_CANCER	KEGG_COLORECTAL_CANCER	KEGG_COLORECTAL_CANCER	45	0.338329775969281	1.69664454473954	0.0109944256050838	0.0500535692020921	0.0365465671083118	2018	tags=33%, list=17%, signal=28%	TCF7/LEF1/MYC/MSH2/PIK3CA/RAC2/MAPK8/MLH1/MAP2K1/SMAD4/MSH6/PIK3R1/SMAD3/PIK3CD/RHOA
KEGG_PARKINSONS_DISEASE	KEGG_PARKINSONS_DISEASE	KEGG_PARKINSONS_DISEASE	63	0.297350408684116	1.62838191378465	0.0126034039848811	0.0559074074201135	0.0408207416514367	3796	tags=49%, list=32%, signal=34%	VDAC3/NDUFA10/COX4I1/VDAC2/PARK7/NDUFA9/UQCRC2/SDHA/NDUFB6/NDUFS3/PPID/NDUFB4/NDUFB5/UQCRFS1/NDUFB9/UQCRC1/UBE2J2/UBE2L3/NDUFB2/SDHD/CYCS/NDUFS1/NDUFB10/SDHC/COX6C/SDHB/UBE2J1/COX7A2/NDUFA1/NDUFS5/NDUFC2
KEGG_LINOLEIC_ACID_METABOLISM	KEGG_LINOLEIC_ACID_METABOLISM	KEGG_LINOLEIC_ACID_METABOLISM	16	-0.487899	-1.71458	0.013272079238845	0.0574017427080045	0.0419118291752999	3984	tags=69%, list=33%, signal=46%	CYP3A7/CYP2C8/PLA2G6/PLA2G2C/PLA2G2D/CYP3A5/PLA2G5/PLA2G2A/CYP2C19/PLA2G4E/CYP3A4
KEGG_ASTHMA	KEGG_ASTHMA	KEGG_ASTHMA	14	0.489448987674176	1.74920664943084	0.0184682338376309	0.0779269379002475	0.0568982813996331	2911	tags=64%, list=24%, signal=49%	HLA-DQA1/CD40/HLA-DPB1/HLA-DPA1/HLA-DRA/HLA-DMB/HLA-DRB1/HLA-DMA/HLA-DRB4
KEGG_PRIMARY_IMMUNODEFICIENCY	KEGG_PRIMARY_IMMUNODEFICIENCY	KEGG_PRIMARY_IMMUNODEFICIENCY	23	0.402670237187892	1.66240425047338	0.0192677244799526	0.0793646746436143	0.0579480435487296	3326	tags=61%, list=28%, signal=44%	LCK/IL7R/CD3D/UNG/TAP2/CD19/CD40/CD79A/DCLRE1C/ADA/PTPRC/TAP1/BTK/IL2RG
KEGG_CHRONIC_MYELOID_LEUKEMIA	KEGG_CHRONIC_MYELOID_LEUKEMIA	KEGG_CHRONIC_MYELOID_LEUKEMIA	52	0.307819310941217	1.61133848041063	0.0206869536289646	0.0815561071173415	0.0595481159359962	3523	tags=50%, list=29%, signal=36%	MYC/CTBP1/HDAC1/ABL1/IKBKB/RELA/CDK4/PIK3CA/CBLB/SHC1/MAP2K1/SMAD4/PIK3R1/SMAD3/PIK3CD/CDKN1B/HDAC2/RB1/GRB2/TGFBR2/STAT5A/CTBP2/RAF1/NFKBIA/CHUK/PIK3CG
KEGG_BUTANOATE_METABOLISM	KEGG_BUTANOATE_METABOLISM	KEGG_BUTANOATE_METABOLISM	25	0.409357312374491	1.72434072014527	0.0207425937177054	0.0815561071173415	0.0595481159359962	1409	tags=36%, list=12%, signal=32%	OXCT1/AACS/BDH1/HMGCS1/ECHS1/HADHA/ALDH9A1/ACAT2/HADH
KEGG_GRAFT_VERSUS_HOST_DISEASE	KEGG_GRAFT_VERSUS_HOST_DISEASE	KEGG_GRAFT_VERSUS_HOST_DISEASE	28	0.379850825902815	1.66261596522681	0.0219917017650812	0.0834486419912145	0.0609299485180757	4112	tags=64%, list=34%, signal=42%	CD28/HLA-F/HLA-DQA1/HLA-DPB1/HLA-DPA1/HLA-DRA/HLA-DMB/HLA-DRB1/HLA-DMA/HLA-C/HLA-E/HLA-DRB4/HLA-B/HLA-DOB/PRF1/HLA-A/KIR2DL2/CD86
KEGG_MAPK_SIGNALING_PATHWAY	KEGG_MAPK_SIGNALING_PATHWAY	KEGG_MAPK_SIGNALING_PATHWAY	165	-0.212873	-1.37971	0.0221886562519992	0.0834486419912145	0.0609299485180757	3050	tags=33%, list=25%, signal=25%	CACNB3/PPP3CA/DUSP9/MAP3K13/MAP2K7/DUSP14/MAPK13/PTPRR/EGFR/MAP2K3/MAPK10/PLA2G2D/FGF11/FGF8/MAPK8IP2/CACNA2D3/FGF17/SRF/PDGFRA/RASGRF1/PLA2G5/CACNA2D1/MKNK2/EGF/NTRK1/FGF12/NTF3/MAPT/PLA2G2A/GADD45G/PDGFA/RAP1A/CRKL/CACNG7/PRKCG/CACNB2/CACNA1D/FGF4/PLA2G4E/CACNA1E/MAPK8IP1/NFATC4/PPP3R1/MAPK1/MAPK11/FGF3/FGFR4/FGF1/CACNG5/TAB1/NF1/DUSP3/PTPN5/JUND/CACNA1C
KEGG_LYSINE_DEGRADATION	KEGG_LYSINE_DEGRADATION	KEGG_LYSINE_DEGRADATION	33	0.349541915570917	1.60526799190318	0.0248817499153368	0.091586015645814	0.0668714443413306	1583	tags=33%, list=13%, signal=29%	EHMT1/SETD1B/ECHS1/HADHA/ALDH9A1/SETDB2/ASH1L/ACAT2/HADH/AASDHPPT/NSD1
KEGG_NUCLEOTIDE_EXCISION_REPAIR	KEGG_NUCLEOTIDE_EXCISION_REPAIR	KEGG_NUCLEOTIDE_EXCISION_REPAIR	24	0.390489795434809	1.64075441502802	0.0274822153029579	0.0990504843210774	0.0723216192183103	1115	tags=21%, list=9%, signal=19%	RPA2/RFC5/POLE3/DDB2/ERCC4
KEGG_RETINOL_METABOLISM	KEGG_RETINOL_METABOLISM	KEGG_RETINOL_METABOLISM	29	-0.380835	-1.6177	0.0313105935159387	0.110545564862396	0.0807147416092941	4195	tags=55%, list=35%, signal=36%	UGT2B15/CYP3A7/CYP2C8/CYP2A13/DHRS3/CYP4A11/CYP2B6/ADH6/CYP3A5/UGT1A1/UGT2B4/ADH1B/CYP1A1/CYP2C19/ADH7/CYP3A4
KEGG_AMINO_SUGAR_AND_NUCLEOTIDE_SUGAR_METABOLISM	KEGG_AMINO_SUGAR_AND_NUCLEOTIDE_SUGAR_METABOLISM	KEGG_AMINO_SUGAR_AND_NUCLEOTIDE_SUGAR_METABOLISM	31	0.342308800711379	1.54577716921929	0.0350917773532638	0.121417549642293	0.0886529112082454	3216	tags=45%, list=27%, signal=33%	MPI/UXS1/GPI/GALT/GFPT1/AMDHD2/GNPDA2/GALK2/HEXA/FPGT/HK2/PGM1/UGDH/GNPDA1
KEGG_PYRUVATE_METABOLISM	KEGG_PYRUVATE_METABOLISM	KEGG_PYRUVATE_METABOLISM	28	0.360482635839562	1.57784094350565	0.0364575811386155	0.123669834058441	0.0902974145848063	2863	tags=46%, list=24%, signal=35%	LDHB/ACSS1/MDH1/GLO1/ALDH9A1/MDH2/DLAT/ACAT2/DLD/ACAT1/LDHA/PDHA1/ALDH3A2
KEGG_GLUTATHIONE_METABOLISM	KEGG_GLUTATHIONE_METABOLISM	KEGG_GLUTATHIONE_METABOLISM	39	-0.332483	-1.55822	0.0396240284884313	0.131826094778819	0.0962527007816144	3772	tags=41%, list=31%, signal=28%	SMS/GPX2/GPX6/GGT5/GSTZ1/G6PD/GPX5/GSTA1/GSTM3/GSTK1/GPX3/GPX1/GSTM1/GGT6/GSTO2/OPLAH
KEGG_WNT_SIGNALING_PATHWAY	KEGG_WNT_SIGNALING_PATHWAY	KEGG_WNT_SIGNALING_PATHWAY	96	0.23570446200517	1.44166947741289	0.0478218932188087	0.156097877865168	0.113974720680378	2450	tags=33%, list=20%, signal=27%	TCF7/LEF1/MYC/CTBP1/PPP2R5C/NFATC1/PPP2R5E/NFATC3/DVL2/PRKACB/DAAM1/FBXW11/CSNK2B/NFATC2/PPP2R5D/PPP2R1A/RAC2/RUVBL1/CSNK2A2/CUL1/MAPK8/PPP3CB/SMAD4/PLCB2/SMAD3/RHOA/CREBBP/SIAH1/CCND3/CAMK2D/NFAT5/MAP3K7
