# Supplementary material for: Identification and validation of biomarkers of Shenggu Zaizao Wan in the treatment of steroid-induced osteonecrosis of the femoral head by integrating network pharmacology and bulk transcriptomic
Source: Front Med (Lausanne). 2026 Feb 4;13:1732825. doi: 10.3389/fmed.2026.1732825 (PMC12913513; doi:10.3389/fmed.2026.1732825)
Supplement: Supplementary file 8 [file Table_8.xlsx]

## Sheet: Cell_cor
	Activated CD8 T cell	CD56bright natural killer cell	CD56dim natural killer cell	Central memory CD4 T cell	Central memory CD8 T cell	Effector memory CD4 T cell	Effector memory CD8 T cell	Eosinophil	Gamma delta T cell	Immature B cell	Immature dendritic cell	MDSC	Macrophage	Memory B cell	Monocyte	Natural killer T cell	Natural killer cell	Neutrophil	Plasmacytoid dendritic cell	Regulatory T cell	T follicular helper cell	Type 1 T helper cell
Activated CD8 T cell	1	-0.124765	0.709193245778612	0.785928705440901	0.0864915572232646	0.559474671669794	0.564915572232646	0.326829268292683	0.409756097560976	0.360037523452158	0.619136960600375	0.323264540337711	0.0986866791744841	-0.262101	0.162288930581614	0.0949343339587242	0.0455909943714822	0.0555347091932458	0.183302063789869	0.574484052532833	0.539774859287055	0.291932457786116
CD56bright natural killer cell	-0.124765	1	-0.181989	-0.152158	-0.198687	-0.106754	-0.00806754	-0.617261	-0.366792	-0.444465	-0.0549719	-0.348593	-0.409381	-0.391182	-0.549531	-0.321951	-0.275422	-0.66773	-0.482552	-0.0388368	-0.178799	-0.273358
CD56dim natural killer cell	0.709193245778612	-0.181989	1	0.697560975609756	0.0690431519699813	0.534146341463415	0.594934333958724	0.339774859287055	0.420825515947467	0.426641651031895	0.570168855534709	0.206191369606004	0.0651031894934334	-0.198687	0.2093808630394	0.204127579737336	0.116510318949343	0.0692307692307692	0.0439024390243903	0.44484052532833	0.621013133208255	0.294934333958724
Central memory CD4 T cell	0.785928705440901	-0.152158	0.697560975609756	1	0.166979362101313	0.573733583489681	0.61219512195122	0.350093808630394	0.384052532833021	0.398686679174484	0.649343339587242	0.372607879924953	0.218574108818011	-0.0634146	0.305440900562852	0.287804878048781	0.0587242026266417	0.176172607879925	0.183114446529081	0.513320825515948	0.712570356472796	0.364540337711069
Central memory CD8 T cell	0.0864915572232646	-0.198687	0.0690431519699813	0.166979362101313	1	0.346341463414634	0.391932457786116	0.123452157598499	0.410131332082552	0.29906191369606	0.189493433395872	0.652157598499062	0.465103189493433	0.216322701688555	0.353846153846154	0.210131332082552	0.26266416510319	0.373921200750469	0.542026266416511	0.165666041275797	0.359287054409006	0.170356472795497
Effector memory CD4 T cell	0.559474671669794	-0.106754	0.534146341463415	0.573733583489681	0.346341463414634	1	0.45515947467167	0.203377110694184	0.408818011257036	0.34390243902439	0.591369606003752	0.314634146341464	0.172232645403377	-0.20394	0.327767354596623	0.0923076923076923	-0.0358349	0.15703564727955	0.232457786116323	0.417636022514071	0.564727954971858	0.396060037523452
Effector memory CD8 T cell	0.564915572232646	-0.00806754	0.594934333958724	0.61219512195122	0.391932457786116	0.45515947467167	1	0.227767354596623	0.424953095684803	0.296622889305816	0.573170731707317	0.437711069418387	0.263039399624766	-0.181801	0.247842401500938	0.35797373358349	0.357786116322702	0.294934333958724	0.327392120075047	0.407129455909944	0.529643527204503	0.370168855534709
Eosinophil	0.326829268292683	-0.617261	0.339774859287055	0.350093808630394	0.123452157598499	0.203377110694184	0.227767354596623	1	0.580112570356473	0.492870544090056	0.509943714821764	0.3953095684803	0.545403377110694	0.267729831144465	0.724390243902439	0.392307692307692	0.382176360225141	0.660975609756098	0.404502814258912	0.317073170731707	0.355909943714822	0.219699812382739
Gamma delta T cell	0.409756097560976	-0.366792	0.420825515947467	0.384052532833021	0.410131332082552	0.408818011257036	0.424953095684803	0.580112570356473	1	0.178986866791745	0.697560975609756	0.688930581613509	0.734709193245779	-0.0636023	0.662851782363978	0.11125703564728	0.428517823639775	0.540712945590994	0.488742964352721	0.471106941838649	0.40750469043152	-0.0621013
Immature B cell	0.360037523452158	-0.444465	0.426641651031895	0.398686679174484	0.29906191369606	0.34390243902439	0.296622889305816	0.492870544090056	0.178986866791745	1	0.310131332082552	0.264165103189493	0.123827392120075	0.216697936210131	0.371106941838649	0.30562851782364	0.143339587242026	0.294183864915572	0.153095684803002	0.533020637898687	0.602439024390244	0.298874296435272
Immature dendritic cell	0.619136960600375	-0.0549719	0.570168855534709	0.649343339587242	0.189493433395872	0.591369606003752	0.573170731707317	0.509943714821764	0.697560975609756	0.310131332082552	1	0.342776735459662	0.423639774859287	-0.233208	0.425891181988743	-0.0457786	0.102439024390244	0.270168855534709	0.233583489681051	0.623639774859287	0.587992495309569	0.051219512195122
MDSC	0.323264540337711	-0.348593	0.206191369606004	0.372607879924953	0.652157598499062	0.314634146341464	0.437711069418387	0.3953095684803	0.688930581613509	0.264165103189493	0.342776735459662	1	0.718949343339587	0.138086303939963	0.71031894934334	0.444465290806754	0.49437148217636	0.572983114446529	0.627016885553471	0.330018761726079	0.342401500938086	0.165853658536585
Macrophage	0.0986866791744841	-0.409381	0.0651031894934334	0.218574108818011	0.465103189493433	0.172232645403377	0.263039399624766	0.545403377110694	0.734709193245779	0.123827392120075	0.423639774859287	0.718949343339587	1	0.174859287054409	0.71031894934334	0.228142589118199	0.583302063789869	0.782363977485929	0.668292682926829	0.253095684803002	0.204315196998124	0.025703564727955
Memory B cell	-0.262101	-0.391182	-0.198687	-0.0634146	0.216322701688555	-0.20394	-0.181801	0.267729831144465	-0.0636023	0.216697936210131	-0.233208	0.138086303939963	0.174859287054409	1	0.34296435272045	0.351031894934334	0.224765478424015	0.329080675422139	0.306191369606004	-0.197373	0.0350844277673546	0.268105065666041
Monocyte	0.162288930581614	-0.549531	0.2093808630394	0.305440900562852	0.353846153846154	0.327767354596623	0.247842401500938	0.724390243902439	0.662851782363978	0.371106941838649	0.425891181988743	0.71031894934334	0.71031894934334	0.34296435272045	1	0.485928705440901	0.490806754221389	0.748968105065666	0.547842401500938	0.255722326454034	0.388555347091933	0.317636022514071
Natural killer T cell	0.0949343339587242	-0.321951	0.204127579737336	0.287804878048781	0.210131332082552	0.0923076923076923	0.35797373358349	0.392307692307692	0.11125703564728	0.30562851782364	-0.0457786	0.444465290806754	0.228142589118199	0.351031894934334	0.485928705440901	1	0.367166979362101	0.463977485928706	0.271857410881801	0.0849906191369606	0.322701688555347	0.543527204502814
Natural killer cell	0.0455909943714822	-0.275422	0.116510318949343	0.0587242026266417	0.26266416510319	-0.0358349	0.357786116322702	0.382176360225141	0.428517823639775	0.143339587242026	0.102439024390244	0.49437148217636	0.583302063789869	0.224765478424015	0.490806754221389	0.367166979362101	1	0.577298311444653	0.440337711069419	0.00825515947467167	-0.0315197	0.163039399624766
Neutrophil	0.0555347091932458	-0.66773	0.0692307692307692	0.176172607879925	0.373921200750469	0.15703564727955	0.294934333958724	0.660975609756098	0.540712945590994	0.294183864915572	0.270168855534709	0.572983114446529	0.782363977485929	0.329080675422139	0.748968105065666	0.463977485928706	0.577298311444653	1	0.740150093808631	0.144090056285178	0.186491557223265	0.258536585365854
Plasmacytoid dendritic cell	0.183302063789869	-0.482552	0.0439024390243903	0.183114446529081	0.542026266416511	0.232457786116323	0.327392120075047	0.404502814258912	0.488742964352721	0.153095684803002	0.233583489681051	0.627016885553471	0.668292682926829	0.306191369606004	0.547842401500938	0.271857410881801	0.440337711069419	0.740150093808631	1	0.174484052532833	0.196810506566604	0.220075046904315
Regulatory T cell	0.574484052532833	-0.0388368	0.44484052532833	0.513320825515948	0.165666041275797	0.417636022514071	0.407129455909944	0.317073170731707	0.471106941838649	0.533020637898687	0.623639774859287	0.330018761726079	0.253095684803002	-0.197373	0.255722326454034	0.0849906191369606	0.00825515947467167	0.144090056285178	0.174484052532833	1	0.674108818011257	0.0151969981238274
T follicular helper cell	0.539774859287055	-0.178799	0.621013133208255	0.712570356472796	0.359287054409006	0.564727954971858	0.529643527204503	0.355909943714822	0.40750469043152	0.602439024390244	0.587992495309569	0.342401500938086	0.204315196998124	0.0350844277673546	0.388555347091933	0.322701688555347	-0.0315197	0.186491557223265	0.196810506566604	0.674108818011257	1	0.365103189493434
Type 1 T helper cell	0.291932457786116	-0.273358	0.294934333958724	0.364540337711069	0.170356472795497	0.396060037523452	0.370168855534709	0.219699812382739	-0.0621013	0.298874296435272	0.051219512195122	0.165853658536585	0.025703564727955	0.268105065666041	0.317636022514071	0.543527204502814	0.163039399624766	0.258536585365854	0.220075046904315	0.0151969981238274	0.365103189493434	1
