# Supplementary material for: Identification and validation of biomarkers of Shenggu Zaizao Wan in the treatment of steroid-induced osteonecrosis of the femoral head by integrating network pharmacology and bulk transcriptomic
Source: Front Med (Lausanne). 2026 Feb 4;13:1732825. doi: 10.3389/fmed.2026.1732825 (PMC12913513; doi:10.3389/fmed.2026.1732825)
Supplement: Supplementary file 9 [file Table_9.xlsx]

## Sheet: gene_cell_cor_res
	cor	cor	p	p
	IKBKB	PRKCA	IKBKB	PRKCA
Activated CD8 T cell	0.634	0.626	6.93049454529228e-08	4.26319266917103e-07
CD56bright natural killer cell	-0.244	-0.114	0.359235532252091	0.550417095103185
CD56dim natural killer cell	0.636	0.651	4.88199600040749e-08	5.21026245885593e-08
Central memory CD4 T cell	0.724	0.748	7.72457216716208e-09	1.32849740323315e-08
Central memory CD8 T cell	0.147	-0.117	0.547576291596074	0.0132891292820774
Effector memory CD4 T cell	0.547	0.515	9.43724295888294e-06	6.93992235260634e-05
Effector memory CD8 T cell	0.533	0.3	0.000324494767734367	0.0261390420465217
Eosinophil	0.436	0.203	0.0421764161076584	0.943691833111654
Gamma delta T cell	0.568	0.044	0.00793131891288364	0.547298553045257
Immature B cell	0.445	0.431	0.00204215386030133	0.00566382428876003
Immature dendritic cell	0.687	0.426	1.18885469411366e-08	0.00707167400563333
MDSC	0.269	-0.028	0.673519813918837	0.0321614312353672
Macrophage	0.337	-0.206	0.799792407856113	0.00350075512890157
Memory B cell	-0.056	-0.036	0.0190667645516818	0.0250797419037612
Monocyte	0.413	0.114	0.40918097291784	0.142993819742182
Natural killer T cell	0.17	0.147	0.541562809703185	0.500495059606926
Natural killer cell	0.208	-0.167	0.379997773902444	0.000608802206285161
Neutrophil	0.348	-0.109	0.920127350229775	0.0164791175962953
Plasmacytoid dendritic cell	0.189	-0.084	0.754307320536149	0.00672652853005637
Regulatory T cell	0.664	0.412	6.70099287604578e-08	0.00116397192813302
T follicular helper cell	0.666	0.58	1.50205117954261e-07	3.23510122585311e-06
Type 1 T helper cell	0.205	0.407	0.667831494196272	0.0526181227791487
